# Supplementary material for: Long Noncoding RNA Expression during Human B-Cell Development
Source: PLoS One. 2015 Sep 22;10(9):e0138236. doi: 10.1371/journal.pone.0138236 (PMC4578992; doi:10.1371/journal.pone.0138236)
Supplement: S1 Table — LncRNAs associated with the identified modules are listed along with Ensembl annotations (ID, biotype, and genomic coordinates), summary of coding potential analysis (number of transcripts: number of transcript variants transcribed from gene; cpat.mean: average coding probability for all transcripts; cpat.max: coding probability of transcript with highest coding potential; cpat.range: range in coding probabilities of all transcripts), and correlation of gene expression to respective module eigengene (spear + p.val_s: Spearman’s correlation and P value; pear + p.val_p: Pearson’s correlation and P value). (XLSX) [file pone.0138236.s003.xlsx]

## Sheet: Sheet1
module	ensembl_gene_id	external_gene_id	gene_biotype	description	chromosome_name	strand	start_position	end_position	number of transcripts	cpat.mean	cpat.max	cpat.range	spear	p.val_s	pear	p.val_p
black	ENSG00000228172	RP1-317E23.3	antisense		1	-1	26143240	26146263	2	0.014	0.018	0.011 - 0.018	0.504065	1.55e-05	0.477161	3.89e-05
black	ENSG00000197989	SNHG12	antisense	small nucleolar RNA host gene 12 (non-protein coding) [Source:HGNC Symbol;Acc:30062]	1	-1	28905050	28909495	15	0.039	0.086	0 - 0.086	0.547658	2.04e-06	0.588636	1.3e-07
black	ENSG00000228237	EFCAB14-AS1	antisense	EFCAB14 antisense RNA 1 [Source:HGNC Symbol;Acc:44108]	1	1	47139708	47157770	2	0.102	0.158	0.046 - 0.158	0.597473	1.46e-07	0.55569	8.7e-07
black	ENSG00000273221	RP5-1180E21.5	antisense		1	-1	111727037	111727683	1	0.003	0.003	0.003	0.683742	0	0.629463	8.94e-09
black	ENSG00000203739	RP11-296O14.3	antisense		1	-1	173386932	173430501	2	0.36	0.704	0.016 - 0.704	0.494522	2.34e-05	0.485655	2.69e-05
black	ENSG00000236358	RP5-827C21.2	antisense		1	1	234492752	234501574	1	0.105	0.105	0.105	0.483185	3.77e-05	0.487805	2.45e-05
black	ENSG00000188206	HNRNPU-AS1	antisense	HNRNPU antisense RNA 1 [Source:HGNC Symbol;Acc:27651]	1	-1	245003940	245018799	3	0.054	0.085	0.016 - 0.085	0.651563	2.18e-09	0.63704	5.21e-09
black	ENSG00000230322	RP3-323N1.2	antisense		10	-1	11210885	11213339	1	0.093	0.093	0.093	0.630148	1.87e-08	0.59936	6.66e-08
black	ENSG00000227253	RP11-166N17.1	antisense		10	1	32555217	32558402	1	0.003	0.003	0.003	0.520441	7.45e-06	0.494288	1.84e-05
black	ENSG00000232342	RP11-46O21.2	antisense		10	-1	76265890	76290311	3	0.088	0.194	0.023 - 0.194	0.477574	4.74e-05	0.466327	6.12e-05
black	ENSG00000226009	KCNIP2-AS1	antisense	KCNIP2 antisense RNA 1 [Source:HGNC Symbol;Acc:48680]	10	1	103578835	103588536	1	0.036	0.036	0.036	0.528305	5.17e-06	0.617462	2.04e-08
black	ENSG00000235872	RP11-335O4.3	antisense		12	-1	68052771	68064699	1	0.005	0.005	0.005	0.666718	0	0.686927	9.94e-11
black	ENSG00000258515	RP11-203M5.7	antisense		14	1	20919464	20920077	1	0	0	0	0.531435	4.47e-06	0.476149	4.06e-05
black	ENSG00000258810	RP11-219E7.1	antisense		14	1	21252047	21252452	1	0.01	0.01	0.01	0.74917	0	0.745354	3.1e-13
black	ENSG00000245534	RP11-219B17.1	antisense		15	1	60771377	60922836	6	0.082	0.165	0.006 - 0.165	0.532962	4.16e-06	0.534039	2.73e-06
black	ENSG00000224875	AC083949.1	antisense		2	-1	42370378	42397441	2	0.008	0.008	0.008 - 0.008	0.657136	4.4e-10	0.718724	5.14e-12
black	ENSG00000237883	DGUOK-AS1	antisense	DGUOK antisense RNA 1 [Source:HGNC Symbol;Acc:43441]	2	-1	74174769	74208568	3	0.06	0.178	0.001 - 0.178	0.463565	8.27e-05	0.433373	0.000222864
black	ENSG00000257284	RP11-190J23.1	antisense		2	-1	143919647	143929741	1	0.091	0.091	0.091	0.540596	2.88e-06	0.557674	7.8e-07
black	ENSG00000231621	AC013264.2	antisense		2	1	198062715	198063997	1	0.155	0.155	0.155	0.640111	8.43e-09	0.659352	9.72e-10
black	ENSG00000225610	AC007679.3	antisense		2	1	206854309	206865582	1	0.009	0.009	0.009	0.523419	6.49e-06	0.512967	7.72e-06
black	ENSG00000229127	AC007038.7	antisense		2	1	210895457	210929080	1	0.024	0.024	0.024	0.652288	1.92e-09	0.600682	6.12e-08
black	ENSG00000273361	RP11-378A13.2	antisense		2	-1	219263466	219263942	1	0.043	0.043	0.043	-0.516242	9.02e-06	-0.523266	4.69e-06
black	ENSG00000225963	AC009950.2	antisense		2	1	230990026	231038939	6	0.023	0.037	0.015 - 0.037	0.70718	0	0.70876	1.36e-11
black	ENSG00000248019	FAM13A-AS1	antisense	FAM13A antisense RNA 1 [Source:HGNC Symbol;Acc:19370]	4	1	89630940	89651254	2	0.215	0.224	0.205 - 0.224	0.693285	0	0.67589	2.55e-10
black	ENSG00000251309	RP11-498M5.2	antisense		4	-1	102898051	102958060	1	0.088	0.088	0.088	0.648319	3.53e-09	0.694575	5.05e-11
black	ENSG00000271918	CTD-2287O16.5	antisense		5	-1	115419504	115421113	1	0.018	0.018	0.018	0.628087	2.17e-08	0.587331	1.4e-07
black	ENSG00000272009	RP1-313I6.12	antisense		6	-1	28046570	28048908	1	0.241	0.241	0.241	0.494675	2.33e-05	0.483505	2.96e-05
black	ENSG00000231113	RP3-475N16.1	antisense		6	1	42908102	42916098	2	0.319	0.613	0.024 - 0.613	0.643547	6.08e-09	0.65562	1.3e-09
black	ENSG00000230177	RP5-1112D6.4	antisense		6	1	111599135	111599945	1	0.005	0.005	0.005	0.535328	3.71e-06	0.487756	2.46e-05
black	ENSG00000272356	RP5-1112D6.8	antisense		6	1	111630406	111634720	1	0.099	0.099	0.099	0.586021	2.77e-07	0.518304	5.98e-06
black	ENSG00000234263	RP3-325F22.3	antisense		6	1	136950310	136969137	1	0.004	0.004	0.004	0.598695	1.36e-07	0.509015	9.32e-06
black	ENSG00000232759	AC002480.3	antisense		7	1	22602956	22613615	1	0.04	0.04	0.04	0.590297	2.19e-07	0.637835	4.92e-09
black	ENSG00000232949	AC002480.4	antisense		7	1	22629324	22631241	1	0.015	0.015	0.015	0.618582	4.11e-08	0.730725	1.51e-12
black	ENSG00000244055	AC007566.10	antisense		7	1	92086878	92120924	2	0.007	0.011	0.002 - 0.011	0.784288	0	0.764002	3.51e-14
black	ENSG00000272918	CTB-152G17.6	antisense		7	-1	104743285	104745930	1	0.002	0.002	0.002	0.584762	2.97e-07	0.514691	7.11e-06
black	ENSG00000244701	RP5-894A10.2	antisense		7	-1	141352181	141356610	1	0.23	0.23	0.23	0.756041	0	0.729792	1.67e-12
black	ENSG00000253930	RP11-1149O23.2	antisense		8	1	23046792	23048188	1	0.001	0.001	0.001	0.527923	5.27e-06	0.546825	1.4e-06
black	ENSG00000254317	RP11-473O4.5	antisense		8	1	130844547	130856750	1	0.226	0.226	0.226	0.593236	1.86e-07	0.568744	4.19e-07
black	ENSG00000271840	RP1-224A6.9	lincRNA		1	1	22427106	22427853	1	0.005	0.005	0.005	0.473795	5.52e-05	0.490835	2.14e-05
black	ENSG00000235052	RP1-150O5.3	lincRNA		1	-1	23875630	23877406	1	0.02	0.02	0.02	0.290224	0.0166524	0.345392	0.00391769
black	ENSG00000261098	RP11-819C21.1	lincRNA		11	-1	107182858	107186997	1	0.001	0.001	0.001	0.633546	1.45e-08	0.571932	3.49e-07
black	ENSG00000205056	RP11-693J15.5	lincRNA		12	1	92860227	92885867	1	0.011	0.011	0.011	0.736573	0	0.737831	7.09e-13
black	ENSG00000247982	LINC00926	lincRNA	long intergenic non-protein coding RNA 926 [Source:HGNC Symbol;Acc:27514]	15	1	57592563	57599959	2	0.064	0.064	0.063 - 0.064	0.670764	0	0.77505	8.66e-15
black	ENSG00000260787	RP11-797A18.4	lincRNA		15	-1	77334178	77335533	1	0.047	0.047	0.047	0.494484	2.34e-05	0.536383	2.42e-06
black	ENSG00000265975	CTB-41I6.2	lincRNA		17	1	8870840	8880312	1	0.104	0.104	0.104	0.425965	0.000332079	0.417938	0.000390687
black	ENSG00000264469	RP11-173M1.8	lincRNA		17	1	25641669	25642952	1	0.031	0.031	0.031	0.381303	0.001439	0.449293	0.000121371
black	ENSG00000267454	ZNF582-AS1	lincRNA	ZNF582 antisense RNA 1 (head to head) [Source:HGNC Symbol;Acc:25213]	19	1	56905025	56910541	5	0.064	0.126	0.044 - 0.126	0.700462	0	0.715311	7.21e-12
black	ENSG00000232098	CTD-2619J13.14	lincRNA		19	-1	58915605	58919851	4	0.22	0.372	0.068 - 0.372	0.541322	2.78e-06	0.542073	1.8e-06
black	ENSG00000260077	RP11-254F7.2	lincRNA		2	-1	10179219	10180790	1	0.075	0.075	0.075	0.57018	6.48e-07	0.60053	6.18e-08
black	ENSG00000260396	AC012065.7	lincRNA		2	1	20877569	20879005	1	0.001	0.001	0.001	0.420812	0.000397196	0.562131	6.09e-07
black	ENSG00000234572	AC007880.1	lincRNA		2	-1	65073264	65090760	1	0.04	0.04	0.04	0.601863	1.13e-07	0.697546	3.86e-11
black	ENSG00000273449	RP11-218F10.3	lincRNA		4	1	164450923	164451849	1	0.008	0.008	0.008	0.77547	0	0.77634	7.33e-15
black	ENSG00000224032	EPB41L4A-AS1	lincRNA	EPB41L4A antisense RNA 1 [Source:HGNC Symbol;Acc:30749]	5	1	111496223	111499973	4	0.127	0.258	0.001 - 0.258	0.658663	6.5e-11	0.646841	2.53e-09
black	ENSG00000248175	CTC-428G20.3	lincRNA		5	-1	114539713	114541943	1	0.002	0.002	0.002	0.655953	7.58e-10	0.640845	3.95e-09
black	ENSG00000230438	RP11-420G6.4	lincRNA		6	-1	2854896	2881641	2	0.092	0.093	0.091 - 0.093	0.56056	1.07e-06	0.594932	8.79e-08
black	ENSG00000272065	U91328.20	lincRNA		6	1	25990989	25991454	1	0.002	0.002	0.002	0.543268	2.53e-06	0.561287	6.39e-07
black	ENSG00000254802	AC022182.3	lincRNA		8	-1	61878361	61880334	1	0.703	0.703	0.703	0.303126	0.0122564	0.385364	0.0011737
black	ENSG00000271975	RP11-383J24.6	lincRNA		8	-1	125318430	125320617	1	0.055	0.055	0.055	0.505516	1.46e-05	0.468281	5.65e-05
black	ENSG00000272871	RP11-408A13.4	lincRNA		9	-1	14588795	14590063	1	0.001	0.001	0.001	0.604764	9.57e-08	0.60465	4.75e-08
black	ENSG00000225470	JPX	lincRNA	JPX transcript, XIST activator (non-protein coding) [Source:HGNC Symbol;Acc:37191]	X	1	73164159	73290243	12	0.061	0.411	0.007 - 0.411	0.511433	1.12e-05	0.501574	1.32e-05
black	ENSG00000260669	AL136419.6	processed_transcript		14	-1	24678852	24685193	2	0.856	0.999	0.712 - 0.999	0.462114	8.75e-05	0.46279	7.08e-05
black	ENSG00000261040	CTD-2319I12.1	processed_transcript		17	-1	58160927	58169246	8	0.016	0.042	0.012 - 0.042	0.681338	0	0.692358	6.16e-11
black	ENSG00000204282	TNRC6C-AS1	processed_transcript	TNRC6C antisense RNA 1 [Source:HGNC Symbol;Acc:44360]	17	-1	76103479	76107880	3	0.129	0.164	0.058 - 0.164	0.724358	0	0.741243	4.89e-13
black	ENSG00000228649	AC005682.5	processed_transcript		7	1	22893797	22901021	3	0.01	0.016	0.002 - 0.016	0.486124	3.33e-05	0.568261	4.31e-07
black	ENSG00000236901	MIR600HG	sense_intronic	MIR600 host gene (non-protein coding) [Source:HGNC Symbol;Acc:23642]	9	-1	125871773	125877756	3	0.13	0.213	0 - 0.213	0.436958	0.000224613	0.448727	0.000124085
black	ENSG00000260940	RP4-575N6.5	sense_overlapping		1	1	101708714	101709305	1	0	0	0	0.652785	1.74e-09	0.685475	1.13e-10
black	ENSG00000260948	RP11-552M11.8	sense_overlapping		1	-1	111973668	111975690	1	0.004	0.004	0.004	0.532122	4.32e-06	0.563627	5.6e-07
black	ENSG00000243960	RP11-552M11.4	sense_overlapping		1	-1	111981260	111983986	2	0.08	0.095	0.065 - 0.095	0.532313	4.28e-06	0.577094	2.59e-07
black	ENSG00000261468	RP11-1024P17.1	sense_overlapping		3	1	30739153	30741068	1	0.001	0.001	0.001	0.67355	0	0.689169	8.16e-11
black	ENSG00000260336	RP11-395B7.7	sense_overlapping		7	1	100737328	100741248	1	0.069	0.069	0.069	0.756766	0	0.724452	2.89e-12
blue	ENSG00000228060	RP11-69E11.8	antisense		1	1	40030832	40038875	1	0.011	0.011	0.011	0.743978	0	0.875102	0
blue	ENSG00000238186	RP11-656D10.6	antisense		1	-1	40981426	40982846	1	0.049	0.049	0.049	-0.492079	2.6e-05	-0.488104	2.42e-05
blue	ENSG00000266993	RP4-657D16.3	antisense		1	1	52259637	52264824	3	0.152	0.225	0.01 - 0.225	0.460587	9.29e-05	0.476492	4e-05
blue	ENSG00000273338	RP11-386I14.4	antisense		1	-1	78470030	78470238	1	0.001	0.001	0.001	0.4904	2.79e-05	0.455397	9.54e-05
blue	ENSG00000230427	RP11-313A24.1	antisense		1	1	95527152	95533101	1	0.075	0.075	0.075	0.0450433	0.71471	0.342563	0.00424258
blue	ENSG00000224901	RP11-448G4.4	antisense		1	1	197726449	197731095	1	0.002	0.002	0.002	0.137802	0.261772	0.292805	0.0153873
blue	ENSG00000228288	PCAT6	antisense	prostate cancer associated transcript 6 (non-protein coding) [Source:HGNC Symbol;Acc:43714]	1	1	202780082	202781284	3	0.047	0.088	0.002 - 0.088	0.326793	0.00675639	0.709663	1.25e-11
blue	ENSG00000224407	RP5-956O18.3	antisense		1	-1	230416058	230417639	1	0.027	0.027	0.027	0.239913	0.0489983	0.494881	1.79e-05
blue	ENSG00000228830	RP4-781K5.2	antisense		1	1	234742754	234745229	1	0.158	0.158	0.158	0.284307	0.0190856	0.650271	1.96e-09
blue	ENSG00000233144	RP11-537A6.9	antisense		10	1	75141191	75143254	1	0.032	0.032	0.032	0.36592	0.00228467	0.431401	0.000239799
blue	ENSG00000231233	CCDC147-AS1	antisense	CCDC147 antisense RNA 1 (head to head) [Source:HGNC Symbol;Acc:45243]	10	-1	106111349	106113333	1	0.018	0.018	0.018	0.335802	0.00532334	0.366543	0.00210983
blue	ENSG00000233334	FAM53B-AS1	antisense	FAM53B antisense RNA 1 [Source:HGNC Symbol;Acc:49499]	10	1	126392194	126402786	2	0.01	0.018	0.003 - 0.018	-0.558232	1.2e-06	-0.413456	0.000457573
blue	ENSG00000254559	RP11-304M2.5	antisense		11	1	203623	205470	1	0.273	0.273	0.273	0.235294	0.0536238	0.4495	0.000120391
blue	ENSG00000257052	RP11-881M11.2	antisense		11	1	60674261	60677214	1	0.009	0.009	0.009	0.426694	0.000285076	0.64003	4.19e-09
blue	ENSG00000254721	RP11-805J14.5	antisense		11	-1	70052397	70053496	2	0.08	0.092	0.068 - 0.092	0.520747	7.34e-06	0.39302	0.000915331
blue	ENSG00000256448	RP11-809N8.4	antisense		11	1	73116342	73121727	2	0.009	0.014	0.004 - 0.014	-0.457266	0.00010551	-0.568332	4.29e-07
blue	ENSG00000255114	RP11-110I1.6	antisense		11	1	118914899	118916205	1	0.087	0.087	0.087	0.382143	0.00140228	0.781666	3.55e-15
blue	ENSG00000256894	RP11-283G6.3	antisense		12	-1	26278088	26279550	2	0.167	0.333	0.001 - 0.333	0.214032	0.0797467	0.503647	1.2e-05
blue	ENSG00000257663	RP11-1100L3.7	antisense		12	-1	52470625	52475868	1	0.477	0.477	0.477	0.267015	0.0280175	0.416654	0.000408871
blue	ENSG00000257303	RP11-977G19.11	antisense		12	1	56693926	56708592	2	0.015	0.019	0.011 - 0.019	0.26671	0.0282026	0.377149	0.00152256
blue	ENSG00000257342	RP11-571M6.7	antisense		12	-1	58087915	58115293	1	0.026	0.026	0.026	0.605985	8.9e-08	0.822497	0
blue	ENSG00000255733	IFNG-AS1	antisense	IFNG antisense RNA 1 [Source:HGNC Symbol;Acc:43910]	12	1	68383225	68628466	3	0.033	0.07	0.006 - 0.07	0.802535	0	0.818378	0
blue	ENSG00000257279	RP11-231I16.1	antisense		12	-1	117415247	117425142	1	0.162	0.162	0.162	0.495019	2.29e-05	0.557331	7.95e-07
blue	ENSG00000226352	RP11-523H24.3	antisense		13	1	20248764	20250024	1	0.01	0.01	0.01	-0.353323	0.00328493	-0.458071	8.57e-05
blue	ENSG00000273149	RP11-290D2.6	antisense		13	1	45914174	45915318	1	0.073	0.073	0.073	0.640302	8.29e-09	0.459535	8.08e-05
blue	ENSG00000258444	CTD-2201G16.1	antisense		14	1	23884548	23884895	1	0.054	0.054	0.054	-0.387754	0.00117793	-0.318168	0.00819011
blue	ENSG00000258377	RP11-649E7.5	antisense		14	-1	50087533	50090198	1	0.865	0.865	0.865	0.248922	0.0409216	0.443681	0.000150884
blue	ENSG00000257275	RP11-164H13.1	antisense		14	1	96178084	96223993	3	0.014	0.029	0.006 - 0.029	-0.392259	0.00102196	-0.427893	0.00027286
blue	ENSG00000260618	RP11-23N2.4	antisense		15	1	52870039	52890906	2	0.023	0.028	0.017 - 0.028	0.408482	0.000603143	0.514677	7.12e-06
blue	ENSG00000265967	AC100830.4	antisense		15	1	64987240	64987793	1	0.025	0.025	0.025	-0.308814	0.0106644	-0.354212	0.00304178
blue	ENSG00000259343	RP11-761I4.3	antisense		15	1	81616718	81654378	4	0.012	0.013	0.012 - 0.013	0.351376	0.00347035	0.823624	0
blue	ENSG00000260350	RP11-152P23.2	antisense		16	-1	8941507	8942581	1	0.641	0.641	0.641	0.157232	0.199889	0.29155	0.0158536
blue	ENSG00000260276	RP11-77H9.2	antisense		16	1	8941962	8954274	1	0.517	0.517	0.517	0.272016	0.0251294	0.340379	0.0045095
blue	ENSG00000262222	RP11-876N24.4	antisense		16	1	11034576	11036878	1	0.752	0.752	0.752	-0.579952	3.86e-07	-0.651816	1.74e-09
blue	ENSG00000261293	RP11-276H1.2	antisense		16	-1	12187484	12189164	1	0.014	0.014	0.014	-0.312555	0.00971853	-0.322311	0.00735102
blue	ENSG00000261759	RP11-626G11.3	antisense		16	-1	19131298	19132951	1	0.001	0.001	0.001	0.696721	0	0.633561	6.69e-09
blue	ENSG00000260790	RP11-21M24.2	antisense		16	1	22386180	22389501	2	0.17	0.297	0.044 - 0.297	0.142421	0.246001	0.308498	0.0104813
blue	ENSG00000260614	RP11-491F9.1	antisense		16	1	49321341	49324138	1	0.002	0.002	0.002	0.192543	0.115702	0.719852	4.6e-12
blue	ENSG00000262160	RP11-96D1.11	antisense		16	-1	68259872	68263048	1	0.049	0.049	0.049	-0.547773	2.03e-06	-0.464385	6.63e-05
blue	ENSG00000260185	RP11-432I5.6	antisense		16	1	71688930	71698115	1	0.053	0.053	0.053	0.0961942	0.434286	0.266849	0.0278245
blue	ENSG00000259972	AC009120.6	antisense		16	-1	74339100	74369244	3	0.029	0.037	0.022 - 0.037	0.319655	0.00812343	0.334253	0.00533908
blue	ENSG00000260121	RP5-1142A6.9	antisense		16	1	88785023	88786867	1	0.073	0.073	0.073	0.258541	0.0335528	0.424897	0.000304332
blue	ENSG00000263272	CTC-524C5.2	antisense		17	-1	5328459	5336196	1	0.019	0.019	0.019	-0.475894	5.07e-05	-0.440427	0.000170887
blue	ENSG00000265749	RP11-849F2.5	antisense		17	1	8268881	8284646	4	0.013	0.019	0.005 - 0.019	-0.392182	0.00102444	-0.41552	0.000425571
blue	ENSG00000235397	EPN2-AS1	antisense	EPN2 antisense RNA 1 [Source:HGNC Symbol;Acc:40849]	17	-1	19199909	19209574	1	0.02	0.02	0.02	0.0983319	0.424105	0.398463	0.000764252
blue	ENSG00000260793	RP5-882C2.2	antisense		17	1	42298769	42301078	2	0.015	0.016	0.013 - 0.016	-0.374699	0.0017594	-0.409975	0.000516545
blue	ENSG00000267016	RP11-75C10.9	antisense		17	-1	75465244	75468852	1	0.061	0.061	0.061	-0.424705	0.000347023	-0.35097	0.00334102
blue	ENSG00000264924	RP11-799B12.2	antisense		18	-1	21693601	21700967	1	0.055	0.055	0.055	-0.419399	0.000416981	-0.468067	5.7e-05
blue	ENSG00000267283	AC005306.3	antisense		19	1	1989400	1990369	2	0.093	0.105	0.081 - 0.105	-0.477879	4.68e-05	-0.445044	0.000143165
blue	ENSG00000267469	AC005944.2	antisense		19	1	3052908	3053722	1	0.123	0.123	0.123	-0.616521	4.68e-08	-0.524623	4.38e-06
blue	ENSG00000259605	AC074212.5	antisense		19	1	46268043	46273064	2	0.655	0.922	0.388 - 0.922	0.294309	0.0151331	0.398804	0.00075558
blue	ENSG00000268061	NAPA-AS1	antisense	NAPA antisense RNA 1 [Source:HGNC Symbol;Acc:44118]	19	1	47987539	48004854	2	0.102	0.104	0.099 - 0.104	0.584952	2.94e-07	0.68448	1.23e-10
blue	ENSG00000237017	AC012314.8	antisense		19	-1	54622891	54628722	1	0.753	0.753	0.753	0.437951	0.00021669	0.436615	0.000197398
blue	ENSG00000224220	AC104699.1	antisense		2	1	25643986	25650512	1	0.063	0.063	0.063	0.731992	0	0.753722	1.19e-13
blue	ENSG00000228481	U51244.2	antisense		2	-1	45901840	45902615	1	0.048	0.048	0.048	-0.664007	0	-0.569985	3.91e-07
blue	ENSG00000250116	RP11-417F21.1	antisense		2	-1	46795395	46807377	1	0.001	0.001	0.001	0.261022	0.0318443	0.3635	0.00231224
blue	ENSG00000233953	AC009970.1	antisense		2	1	60722821	60727099	1	0.004	0.004	0.004	-0.334504	0.00551158	-0.372549	0.00175632
blue	ENSG00000232788	AC078883.3	antisense		2	-1	173328990	173330750	2	0.01	0.013	0.007 - 0.013	0.40058	0.000782198	0.829034	0
blue	ENSG00000237298	TTN-AS1	antisense	TTN antisense RNA 1 [Source:HGNC Symbol;Acc:44124]	2	1	179385910	179639402	52	0.071	0.465	0 - 0.465	-0.529984	4.78e-06	-0.548877	1.26e-06
blue	ENSG00000244676	AL109761.5	antisense		21	1	19165805	19183162	2	0.175	0.307	0.043 - 0.307	0.449822	0.000139893	0.61394	2.58e-08
blue	ENSG00000235772	AP001625.6	antisense		21	-1	43980484	43982044	1	0.195	0.195	0.195	-0.178875	0.144183	-0.331485	0.00575615
blue	ENSG00000260708	CTA-29F11.1	antisense		22	-1	47157791	47158460	1	0.003	0.003	0.003	0.421804	0.000383811	0.471535	4.93e-05
blue	ENSG00000233912	AC026202.3	antisense		3	-1	5198590	5229014	1	0.012	0.012	0.012	0.525518	5.89e-06	0.809708	0
blue	ENSG00000239653	PSMD6-AS2	antisense	PSMD6 antisense RNA 2 [Source:HGNC Symbol;Acc:44125]	3	1	63989698	63997824	1	0.014	0.014	0.014	-0.366683	0.00223396	-0.438667	0.00018269
blue	ENSG00000244203	FOXP1-AS1	antisense	FOXP1 antisense RNA 1 [Source:HGNC Symbol;Acc:41942]	3	1	71338920	71355004	1	0.009	0.009	0.009	-0.443371	0.000177775	-0.509776	8.99e-06
blue	ENSG00000249474	RP11-49I4.3	antisense		3	-1	101542637	101543842	1	0.006	0.006	0.006	0.443868	0.000174555	0.710385	1.16e-11
blue	ENSG00000242539	AC007620.3	antisense		3	1	179114749	179116979	3	0.014	0.017	0.008 - 0.017	-0.448792	0.000145396	-0.493753	1.88e-05
blue	ENSG00000232065	LINC01063	antisense	long intergenic non-protein coding RNA 1063 [Source:HGNC Symbol;Acc:49092]	3	-1	196358369	196359458	1	0.02	0.02	0.02	-0.331641	0.00594779	-0.368621	0.00198089
blue	ENSG00000240005	RP11-293A21.1	antisense		4	-1	26861428	26862221	3	0.014	0.032	0.003 - 0.032	0.473528	5.58e-05	0.486274	2.62e-05
blue	ENSG00000250893	RP11-588L15.2	antisense		4	1	40428136	40429602	1	0.006	0.006	0.006	0.362675	0.00251196	0.654254	1.44e-09
blue	ENSG00000248165	RP11-44F21.2	antisense		4	-1	75919087	75960034	1	0.003	0.003	0.003	0.450891	0.00013439	0.571908	3.5e-07
blue	ENSG00000248571	RP11-768B22.2	antisense		4	1	153587520	153591259	1	0.189	0.189	0.189	0.752453	0	0.640113	4.17e-09
blue	ENSG00000271980	CTD-2256P15.4	antisense		5	-1	10264709	10267258	1	0.007	0.007	0.007	-0.40058	0.000782198	-0.549494	1.22e-06
blue	ENSG00000245711	NADK2-AS1	antisense	NADK2 antisense RNA 1 [Source:HGNC Symbol;Acc:41143]	5	1	36221157	36222004	1	0.08	0.08	0.08	0.323396	0.0073794	0.375747	0.00159065
blue	ENSG00000272234	CTD-2325A15.5	antisense		5	1	42806496	42807099	1	0.096	0.096	0.096	-0.498912	1.94e-05	-0.433584	0.00022112
blue	ENSG00000248664	CTC-498J12.3	antisense		5	-1	68408939	68432221	1	0.001	0.001	0.001	0.465168	7.77e-05	0.40805	0.000552059
blue	ENSG00000249249	AC010226.4	antisense		5	1	114937754	114956356	3	0.06	0.088	0.005 - 0.088	0.643203	6.29e-09	0.604728	4.72e-08
blue	ENSG00000238221	RP11-69L16.4	antisense		6	1	7276264	7299105	1	0.047	0.047	0.047	0.483185	3.77e-05	0.71326	8.8e-12
blue	ENSG00000272288	RP11-140K17.3	antisense		6	1	34664094	34665247	2	0.376	0.608	0.144 - 0.608	0.634996	1.3e-08	0.544988	1.55e-06
blue	ENSG00000226455	RP3-512E2.2	antisense		6	1	90659835	90662905	2	0.173	0.306	0.039 - 0.306	-0.553308	1.54e-06	-0.579243	2.28e-07
blue	ENSG00000255389	C6orf3	antisense		6	1	111921078	111923498	1	0.014	0.014	0.014	-0.439172	0.000207292	-0.519122	5.74e-06
blue	ENSG00000244158	RP1-93H18.6	antisense		6	-1	116781902	116784855	1	0.004	0.004	0.004	-0.609535	7.2e-08	-0.64692	2.52e-09
blue	ENSG00000226571	RP11-445F6.2	antisense		6	1	139592499	139608444	2	0.04	0.055	0.025 - 0.055	0.568806	6.97e-07	0.402275	0.00067231
blue	ENSG00000237181	AC147651.4	antisense		7	1	642822	648119	1	0.388	0.388	0.388	0.720388	0	0.610092	3.33e-08
blue	ENSG00000232581	AC079742.4	antisense		7	-1	6618196	6628605	1	0.058	0.058	0.058	0.379967	0.0014992	0.343185	0.00416915
blue	ENSG00000259826	RP11-467D6.1	antisense		7	-1	39987121	39989354	1	0.003	0.003	0.003	-0.413292	0.000513359	-0.390473	0.000994933
blue	ENSG00000253356	RP11-90P5.2	antisense		8	1	38006259	38021290	1	0.03	0.03	0.03	0.303546	0.0121322	0.337179	0.00492738
blue	ENSG00000255487	RP11-513D5.5	antisense		8	1	38133406	38134198	1	0.017	0.017	0.017	-0.433752	0.000252069	-0.369071	0.00195393
blue	ENSG00000253738	GS1-251I9.4	antisense		8	-1	92072137	92082417	2	0.019	0.033	0.005 - 0.033	0.507615	1.33e-05	0.611475	3.04e-08
blue	ENSG00000253796	RP11-1084E5.1	antisense		8	-1	109907258	110075646	2	0.013	0.021	0.005 - 0.021	0.471084	6.15e-05	0.827759	0
blue	ENSG00000253607	RP11-557C18.3	antisense		8	1	124014800	124042991	1	0.012	0.012	0.012	0.486735	3.25e-05	0.522272	4.92e-06
blue	ENSG00000253210	RP11-809O17.1	antisense		8	-1	142136143	142140060	2	0.028	0.046	0.009 - 0.046	0.529259	4.95e-06	0.486172	2.63e-05
blue	ENSG00000225408	RP11-207C16.4	antisense		9	-1	5719021	5720244	1	0.001	0.001	0.001	0.213841	0.0800205	0.295222	0.0145225
blue	ENSG00000258885	RP11-344B23.2	antisense		9	1	36856552	36861372	1	0.014	0.014	0.014	-0.556171	1.33e-06	-0.596575	7.93e-08
blue	ENSG00000235298	RP11-575L7.8	antisense		9	1	86587148	86590692	1	0.059	0.059	0.059	-0.319197	0.00821892	-0.3052	0.0113811
blue	ENSG00000226752	PSMD5-AS1	antisense	PSMD5 antisense RNA 1 (head to head) [Source:HGNC Symbol;Acc:27367]	9	1	123587106	123616651	12	0.071	0.237	0.007 - 0.237	0.401573	0.000757319	0.494515	1.82e-05
blue	ENSG00000227512	RP11-413M3.4	antisense		9	1	139437333	139438287	1	0.098	0.098	0.098	-0.283162	0.0195903	-0.411123	0.000496379
blue	ENSG00000226179	LINC00685	antisense	long intergenic non-protein coding RNA 685 [Source:HGNC Symbol;Acc:27560]	X	1	281725	282586	1	0.005	0.005	0.005	-0.460663	9.26e-05	-0.409425	0.000526474
blue	ENSG00000237836	PHKA2-AS1	antisense	PHKA2 antisense RNA 1 [Source:HGNC Symbol;Acc:44110]	X	1	18908414	18912615	2	0.509	0.89	0.129 - 0.89	-0.4031	0.000720447	-0.357412	0.00277007
blue	ENSG00000232160	RAP2C-AS1	antisense	RAP2C antisense RNA 1 [Source:HGNC Symbol;Acc:40957]	X	1	131351175	131566890	2	0.015	0.022	0.008 - 0.022	0.393289	0.000989024	0.430324	0.000249533
blue	ENSG00000226822	RP11-356N1.2	lincRNA		1	1	108614104	108617141	2	0.02	0.024	0.016 - 0.024	-0.262587	0.0308048	-0.320908	0.00762629
blue	ENSG00000272645	RP11-504P24.8	lincRNA		1	-1	224139096	224141141	1	0.923	0.923	0.923	0.611482	6.4e-08	0.624282	1.28e-08
blue	ENSG00000251301	RP11-81H14.2	lincRNA		12	-1	68726668	68845443	8	0.024	0.039	0.007 - 0.039	0.664275	0	0.889231	0
blue	ENSG00000234608	MAPKAPK5-AS1	lincRNA	MAPKAPK5 antisense RNA 1 [Source:HGNC Symbol;Acc:24091]	12	-1	112277571	112280706	7	0.171	0.403	0.032 - 0.403	0.580563	3.73e-07	0.458029	8.58e-05
blue	ENSG00000259321	RP11-468E2.5	lincRNA		14	1	24608654	24609653	1	0.009	0.009	0.009	-0.403061	0.000721349	-0.422481	0.000332109
blue	ENSG00000259448	RP11-16E12.1	lincRNA		15	1	31508223	31516648	2	0.025	0.036	0.015 - 0.036	0.608428	7.69e-08	0.734043	1.06e-12
blue	ENSG00000259772	RP11-16E12.2	lincRNA		15	-1	31514202	31523041	5	0.101	0.353	0.007 - 0.353	0.822384	0	0.855409	0
blue	ENSG00000259747	RP11-275I4.2	lincRNA		15	1	38964048	38981392	2	0.017	0.026	0.008 - 0.026	0.654273	1.25e-09	0.69688	4.1e-11
blue	ENSG00000260979	RP11-77H9.8	lincRNA		16	1	9056563	9060847	1	0.008	0.008	0.008	0.593121	1.87e-07	0.513376	7.57e-06
blue	ENSG00000260504	RP11-558A11.3	lincRNA		16	-1	84376070	84377013	1	0.063	0.063	0.063	0.487079	3.2e-05	0.613892	2.59e-08
blue	ENSG00000260417	CTD-2542L18.1	lincRNA		16	1	85625872	85629326	1	0.399	0.399	0.399	0.255449	0.035789	0.353975	0.00306282
blue	ENSG00000236377	AC084809.3	lincRNA		17	1	31232680	31233602	1	0.004	0.004	0.004	0.270909	0.025746	0.535145	2.58e-06
blue	ENSG00000268913	AC026806.2	lincRNA		19	1	38822274	38822716	1	0.002	0.002	0.002	0.644998	5.22e-09	0.774172	9.77e-15
blue	ENSG00000260101	RP11-568N6.1	lincRNA		2	-1	64749321	64751227	1	0.002	0.002	0.002	0.688361	0	0.585879	1.53e-07
blue	ENSG00000273091	AP000255.6	lincRNA		21	1	33108045	33108720	1	0.001	0.001	0.001	-0.259152	0.0331252	-0.303241	0.0119464
blue	ENSG00000232698	AP001058.3	lincRNA		21	-1	45626408	45627282	1	0.015	0.015	0.015	0.638356	9.83e-09	0.513792	7.43e-06
blue	ENSG00000260065	CTA-445C9.15	lincRNA		22	-1	26917949	26921002	1	0.02	0.02	0.02	0.352865	0.00332774	0.614113	2.55e-08
blue	ENSG00000272666	CTA-384D8.35	lincRNA		22	-1	50980734	50981335	1	0.085	0.085	0.085	0.790052	0	0.758473	6.82e-14
blue	ENSG00000273272	CTA-384D8.34	lincRNA		22	1	50981079	50981440	1	0.004	0.004	0.004	0.806008	0	0.729693	1.68e-12
blue	ENSG00000272282	RP11-222K16.2	lincRNA		3	1	27754401	27755496	1	0.006	0.006	0.006	-0.34859	0.00375201	-0.308104	0.0105853
blue	ENSG00000271856	RP11-861A13.4	lincRNA		3	1	107844668	107857457	1	0.084	0.084	0.084	-0.374127	0.00179	-0.669349	4.37e-10
blue	ENSG00000268129	RP11-91G21.1	lincRNA		3	-1	142719749	142720309	1	0.039	0.039	0.039	0.4833	3.75e-05	0.544254	1.61e-06
blue	ENSG00000269728	RP11-145M9.4	lincRNA		3	-1	179113877	179115965	1	0.084	0.084	0.084	-0.523533	6.46e-06	-0.616419	2.19e-08
blue	ENSG00000259959	RP11-121C2.2	lincRNA		4	-1	47842139	47846356	1	0.008	0.008	0.008	0.326908	0.00673622	0.62072	1.64e-08
blue	ENSG00000249096	RP11-290F5.1	lincRNA		4	-1	185286336	185303460	3	0.047	0.109	0.008 - 0.109	0.429209	0.000296267	0.882143	0
blue	ENSG00000272086	CTD-2186M15.3	lincRNA		5	1	32174577	32175378	1	0.134	0.134	0.134	0.445165	0.000166387	0.496367	1.67e-05
blue	ENSG00000250831	CTD-2232E5.2	lincRNA		5	-1	88762354	88765856	1	0.009	0.009	0.009	0.512807	1.05e-05	0.52875	3.57e-06
blue	ENSG00000253686	CTB-43E15.3	lincRNA		5	-1	173134617	173173214	3	0.052	0.115	0.008 - 0.115	0.150399	0.220326	0.740454	5.33e-13
blue	ENSG00000254211	CTB-43E15.4	lincRNA		5	-1	173213793	173236042	5	0.033	0.103	0.002 - 0.103	0.161125	0.18887	0.54756	1.35e-06
blue	ENSG00000229646	RP11-330A16.1	lincRNA		6	-1	14597745	14599921	1	0.034	0.034	0.034	-0.318701	0.00832348	-0.389651	0.00102193
blue	ENSG00000225791	TRAM2-AS1	lincRNA	TRAM2 antisense RNA 1 (head to head) [Source:HGNC Symbol;Acc:48663]	6	1	52442105	52448783	4	0.043	0.077	0.016 - 0.077	0.372027	0.00190637	0.525779	4.14e-06
blue	ENSG00000236537	RP11-732M18.3	lincRNA		6	1	158703295	158733390	1	0.014	0.014	0.014	0.212238	0.0823504	0.322548	0.00730534
blue	ENSG00000229108	AC005550.4	lincRNA		7	1	15728003	15735116	1	0.042	0.042	0.042	-0.506699	1.38e-05	-0.390998	0.00097803
blue	ENSG00000270933	CTD-2227E11.1	lincRNA		7	-1	25988277	25989023	1	0.048	0.048	0.048	0.610528	6.78e-08	0.813306	0
blue	ENSG00000245164	LINC00861	lincRNA	long intergenic non-protein coding RNA 861 [Source:HGNC Symbol;Acc:45133]	8	-1	126934552	126963493	4	0.012	0.026	0.003 - 0.026	0.42085	0.000396673	0.684279	1.25e-10
blue	ENSG00000225489	RP11-390F4.3	lincRNA		9	1	6716548	6727438	3	0.069	0.181	0.011 - 0.181	0.593732	1.8e-07	0.57393	3.11e-07
blue	ENSG00000223380	SEC22B	processed_transcript	SEC22 vesicle trafficking protein homolog B (S. cerevisiae) (gene/pseudogene) [Source:HGNC Symbol;Acc:10700]	1	1	145096220	145116922	2	0.412	0.811	0.013 - 0.811	0.514334	9.83e-06	0.657641	1.11e-09
blue	ENSG00000235823	LINC00263	processed_transcript	long intergenic non-protein coding RNA 263 [Source:HGNC Symbol;Acc:28060]	10	1	102133372	102143125	1	0.137	0.137	0.137	0.251937	0.0384789	0.548676	1.27e-06
blue	ENSG00000244879	GABPB1-AS1	processed_transcript	GABPB1 antisense RNA 1 [Source:HGNC Symbol;Acc:44157]	15	1	50647525	50659636	5	0.027	0.122	0.003 - 0.122	-0.559301	1.14e-06	-0.536019	2.47e-06
blue	ENSG00000234327	AC012146.7	processed_transcript		17	1	5014763	5017674	3	0.013	0.019	0.009 - 0.019	0.398786	0.000829069	0.450836	0.000114244
blue	ENSG00000273018	CTD-2303H24.2	processed_transcript		17	-1	18414535	18455019	16	0.148	0.853	0 - 0.853	0.629086	9.18e-09	0.680301	1.76e-10
blue	ENSG00000181798	LINC00471	processed_transcript	long intergenic non-protein coding RNA 471 [Source:HGNC Symbol;Acc:28668]	2	-1	232373137	232379050	1	0.366	0.366	0.366	0.470474	6.3e-05	0.715533	7.05e-12
blue	ENSG00000088970	PLK1S1	processed_transcript	polo-like kinase 1 substrate 1 [Source:HGNC Symbol;Acc:15865]	20	1	21106624	21227260	13	0.704	1	0.018 - 1	0.527999	5.25e-06	0.726257	2.4e-12
blue	ENSG00000226950	DANCR	processed_transcript	differentiation antagonizing non-protein coding RNA [Source:HGNC Symbol;Acc:28964]	4	1	53578597	53586518	4	0.069	0.089	0.018 - 0.089	0.678742	0	0.572896	3.3e-07
blue	ENSG00000257027	RP11-705C15.3	sense_intronic		12	1	9811163	9814681	1	0.009	0.009	0.009	-0.355346	0.00310168	-0.402582	0.000665365
blue	ENSG00000260686	CTB-36H16.2	sense_overlapping		5	1	122168051	122170228	1	0.006	0.006	0.006	-0.535634	3.66e-06	-0.581414	2e-07
blue	ENSG00000206337	HCP5	sense_overlapping	HLA complex P5 (non-protein coding) [Source:HGNC Symbol;Acc:21659]	6	1	31368479	31445283	4	0.105	0.149	0.017 - 0.149	-0.470245	6.36e-05	-0.564175	5.43e-07
blue	ENSG00000260997	RP4-647J21.1	sense_overlapping		7	-1	44998598	45000508	1	0.137	0.137	0.137	-0.157613	0.198789	-0.291222	0.0159774
blue	ENSG00000261101	RP4-545K15.5	sense_overlapping		X	1	100882858	100883508	1	0.008	0.008	0.008	0.399511	0.000809822	0.582037	1.93e-07
brown	ENSG00000270605	RP5-1092A3.4	antisense		1	-1	28566020	28567964	1	0.099	0.099	0.099	-0.396572	0.000890426	-0.656223	1.24e-09
brown	ENSG00000229901	RP11-399E6.4	antisense		1	-1	41840676	41841341	1	0.002	0.002	0.002	0.624715	1.24e-08	0.504047	1.18e-05
brown	ENSG00000273373	RP5-1074L1.4	antisense		1	1	110912776	110915625	1	0.002	0.002	0.002	0.640417	8.2e-09	0.606423	4.23e-08
brown	ENSG00000226167	AP4B1-AS1	antisense	AP4B1 antisense RNA 1 [Source:HGNC Symbol;Acc:44114]	1	1	114399257	114443859	1	0.188	0.188	0.188	-0.407566	0.000621789	-0.519734	5.57e-06
brown	ENSG00000241666	RP3-455J7.4	antisense		1	-1	167596622	167599911	1	0.02	0.02	0.02	0.644616	5.44e-09	0.713129	8.91e-12
brown	ENSG00000231871	IPO9-AS1	antisense	IPO9 antisense RNA 1 [Source:HGNC Symbol;Acc:40892]	1	-1	201657387	201798687	3	0.071	0.1	0.015 - 0.1	0.703096	0	0.847395	0
brown	ENSG00000261000	RP11-534L20.5	antisense		1	1	206677281	206677789	1	0.01	0.01	0.01	-0.367981	0.00215006	-0.391789	0.000953057
brown	ENSG00000233706	RP5-1087E8.3	antisense		1	1	227179841	227180907	1	0.065	0.065	0.065	0.705501	0	0.75985	5.77e-14
brown	ENSG00000260855	RP11-439E19.10	antisense		1	1	246935603	246939074	1	0.024	0.024	0.024	0.330267	0.00616782	0.484722	2.8e-05
brown	ENSG00000271335	RP11-324I22.4	antisense		10	-1	35603480	35625329	2	0.028	0.054	0.001 - 0.054	0.262893	0.0306053	0.395074	0.000855413
brown	ENSG00000271848	RP11-464F9.21	antisense		10	1	75413797	75434477	2	0.077	0.077	0.077 - 0.077	0.397985	0.000850826	0.509038	9.31e-06
brown	ENSG00000229418	RP11-35J23.1	antisense		10	-1	98052442	98066452	1	0.098	0.098	0.098	0.612093	6.16e-08	0.880328	0
brown	ENSG00000233547	RP11-57H14.2	antisense		10	-1	114710405	114711634	1	0.041	0.041	0.041	0.558804	1.17e-06	0.689955	7.62e-11
brown	ENSG00000226899	RP11-298J20.3	antisense		10	-1	126633773	126635001	1	0.005	0.005	0.005	0.45051	0.000136332	0.44727	0.000131336
brown	ENSG00000255480	RP4-710M3.2	antisense		11	1	30447099	30450815	1	0.013	0.013	0.013	0.531855	4.38e-06	0.724335	2.92e-12
brown	ENSG00000237410	AP001092.4	antisense		11	1	64413871	64427153	1	0.007	0.007	0.007	0.529183	4.97e-06	0.595549	8.46e-08
brown	ENSG00000245498	RP11-677M14.7	antisense		11	1	124670346	124704383	2	0.01	0.015	0.006 - 0.015	-0.412643	0.000524714	-0.504866	1.13e-05
brown	ENSG00000254905	RP11-712L6.7	antisense		11	-1	126162817	126164149	1	0.016	0.016	0.016	-0.441921	0.000187503	-0.524792	4.35e-06
brown	ENSG00000245482	RP11-847H18.2	antisense		12	-1	34175216	34199352	1	0.128	0.128	0.128	0.335611	0.00535066	0.377307	0.00151508
brown	ENSG00000271065	RP11-607P23.1	antisense		12	-1	51815740	51818395	1	0.008	0.008	0.008	-0.497042	2.1e-05	-0.460254	7.85e-05
brown	ENSG00000269980	RP11-282O18.7	antisense		12	1	123746607	123746949	1	0.006	0.006	0.006	0.404856	0.000680072	0.458873	8.3e-05
brown	ENSG00000259330	LINC00984	antisense	long intergenic non-protein coding RNA 984 [Source:HGNC Symbol;Acc:35165]	15	1	40617417	40618916	1	0.023	0.023	0.023	0.59816	1.4e-07	0.628228	9.75e-09
brown	ENSG00000259463	RP11-540O11.7	antisense		15	1	41303795	41305498	1	0.141	0.141	0.141	0.409093	0.000590997	0.497498	1.59e-05
brown	ENSG00000259488	RP11-154J22.1	antisense		15	-1	48604550	48624053	2	0.013	0.014	0.013 - 0.014	0.283124	0.0196073	0.31846	0.00812835
brown	ENSG00000226890	LA16c-395F10.1	antisense		16	-1	1675629	1676161	1	0.005	0.005	0.005	0.159446	0.193568	0.379228	0.00142642
brown	ENSG00000261399	LA16c-329F2.1	antisense		16	-1	1763528	1764209	1	0.178	0.178	0.178	0.144902	0.237804	0.328536	0.00623195
brown	ENSG00000259895	RP11-715J22.2	antisense		16	-1	2514951	2518214	1	0.962	0.962	0.962	0.232317	0.056791	0.435522	0.00020567
brown	ENSG00000262482	LA16c-321D4.2	antisense		16	-1	2989715	3004277	1	0.11	0.11	0.11	0.397717	0.000858192	0.436699	0.000196775
brown	ENSG00000256013	RP11-27M24.1	antisense		16	1	10623297	10625939	1	0.018	0.018	0.018	0.784517	0	0.669702	4.25e-10
brown	ENSG00000260872	RP11-680G24.5	antisense		16	-1	15111963	15114345	1	0.015	0.015	0.015	0.454518	0.000117173	0.461763	7.38e-05
brown	ENSG00000263331	CTC-508F8.1	antisense		16	1	21132079	21141429	1	0.266	0.266	0.266	-0.459098	9.83e-05	-0.537654	2.27e-06
brown	ENSG00000259955	CTD-2547G23.2	antisense		16	1	25249639	25250608	1	0.003	0.003	0.003	0.355766	0.00306481	0.420072	0.000362082
brown	ENSG00000261332	RP11-297C4.1	antisense		16	-1	30510087	30510875	1	0.438	0.438	0.438	-0.695576	0	-0.619931	1.73e-08
brown	ENSG00000247033	RP11-252E2.1	antisense		16	-1	75142499	75144610	1	0.074	0.074	0.074	0.431423	0.000273905	0.697004	4.05e-11
brown	ENSG00000259877	RP11-46C24.7	antisense		16	-1	89281638	89284061	1	0.3	0.3	0.3	-0.338474	0.00495364	-0.371256	0.0018276
brown	ENSG00000267542	RP11-697E22.1	antisense		17	1	35969787	35973886	1	0.017	0.017	0.017	0.424934	0.000344261	0.387588	0.00109259
brown	ENSG00000267694	RP11-691H4.4	antisense		18	-1	13461019	13470822	1	0.232	0.232	0.232	0.580066	3.83e-07	0.870727	0
brown	ENSG00000267529	RP11-53B2.1	antisense		18	-1	13471849	13472669	1	0.165	0.165	0.165	0.545368	2.28e-06	0.60749	3.95e-08
brown	ENSG00000267366	RP11-53B2.5	antisense		18	-1	13500640	13501288	1	0.014	0.014	0.014	0.398404	0.000839365	0.623393	1.36e-08
brown	ENSG00000267503	RP11-53B2.4	antisense		18	-1	13561398	13565034	1	0.009	0.009	0.009	0.47849	4.56e-05	0.660959	8.56e-10
brown	ENSG00000264269	RP11-15F12.1	antisense		18	1	46550073	46574844	1	0.198	0.198	0.198	0.406611	0.00064177	0.787169	1.78e-15
brown	ENSG00000267402	RP11-619L19.2	antisense		18	1	53159406	53163623	1	0.014	0.014	0.014	0.441463	0.000190675	0.786557	1.78e-15
brown	ENSG00000273116	LLfos-48D6.1	antisense		19	-1	2352574	2354800	1	0.641	0.641	0.641	0.514257	9.86e-06	0.586822	1.45e-07
brown	ENSG00000268777	CTD-3073N11.9	antisense		19	1	52022985	52023514	1	0.003	0.003	0.003	-0.227354	0.0624085	-0.293254	0.0152234
brown	ENSG00000272814	RP11-15I20.1	antisense		2	-1	47183754	47184027	1	0.017	0.017	0.017	0.556667	1.3e-06	0.612602	2.82e-08
brown	ENSG00000238018	AC093110.3	antisense		2	-1	54888148	54889929	1	0.005	0.005	0.005	0.638165	1e-08	0.660892	8.61e-10
brown	ENSG00000236526	RP4-742J24.2	antisense		20	-1	11890052	11899325	1	0.074	0.074	0.074	0.661183	0	0.907851	0
brown	ENSG00000229047	AF127577.10	antisense		21	1	16333630	16336554	1	0.001	0.001	0.001	0.504905	1.49e-05	0.700047	3.07e-11
brown	ENSG00000232010	AP001059.5	antisense		21	1	45670696	45671403	1	0.065	0.065	0.065	0.728786	0	0.806257	0
brown	ENSG00000272973	KB-1125A3.11	antisense		22	-1	24198614	24199226	1	0.255	0.255	0.255	-0.27778	0.0221182	-0.364754	0.00222685
brown	ENSG00000273188	RP3-402G11.25	antisense		22	-1	50630153	50630831	1	0.033	0.033	0.033	0.210139	0.0854827	0.298195	0.0135166
brown	ENSG00000234617	SNRK-AS1	antisense	SNRK antisense RNA 1 [Source:HGNC Symbol;Acc:41269]	3	-1	43391136	43393454	1	0.039	0.039	0.039	0.340993	0.00462613	0.512652	7.84e-06
brown	ENSG00000230266	XXYLT1-AS2	antisense	XXYLT1 antisense RNA 2 [Source:HGNC Symbol;Acc:41154]	3	1	194868600	194873519	2	0.029	0.033	0.025 - 0.033	0.153415	0.211132	0.537385	2.3e-06
brown	ENSG00000226155	AC124944.3	antisense		3	1	195638920	195640857	2	0.065	0.13	0.001 - 0.13	0.51273	1.06e-05	0.566575	4.74e-07
brown	ENSG00000263327	TAPT1-AS1	antisense	TAPT1 antisense RNA 1 (head to head) [Source:HGNC Symbol;Acc:26832]	4	1	16228286	16321763	4	0.419	0.978	0.025 - 0.978	0.725427	0	0.832936	0
brown	ENSG00000250541	RP11-302F12.10	antisense		4	1	25771888	25775199	1	0.009	0.009	0.009	-0.561018	1.04e-06	-0.850582	4.31e-20
brown	ENSG00000248936	RP11-36B15.1	antisense		4	-1	37589709	37590497	1	0.025	0.025	0.025	0.703287	0	0.60197	5.64e-08
brown	ENSG00000250902	SMAD1-AS1	antisense	SMAD1 antisense RNA 1 [Source:HGNC Symbol;Acc:49379]	4	-1	146435767	146438270	1	0.177	0.177	0.177	0.785166	0	0.93294	0
brown	ENSG00000245213	RP11-10K16.1	antisense		4	-1	174053079	174090803	3	0.081	0.109	0.065 - 0.109	0.638012	1.01e-08	0.880609	0
brown	ENSG00000248774	RP11-798M19.3	antisense		4	-1	174243357	174250845	1	0.012	0.012	0.012	0.3939	0.000969962	0.717743	5.67e-12
brown	ENSG00000215246	RP11-43F13.3	antisense		5	-1	987295	997423	2	0.108	0.108	0.108 - 0.108	0.603199	1.05e-07	0.69445	5.1e-11
brown	ENSG00000271828	CTD-2310F14.1	antisense		5	1	56223701	56225400	1	0.01	0.01	0.01	0.218117	0.0740642	0.42492	0.000304087
brown	ENSG00000251675	CTC-458I2.2	antisense		5	1	79424184	79439706	1	0.547	0.547	0.547	0.504562	1.52e-05	0.672501	3.38e-10
brown	ENSG00000246859	STARD4-AS1	antisense	STARD4 antisense RNA 1 [Source:HGNC Symbol;Acc:44117]	5	1	110847924	111075423	2	0.127	0.246	0.009 - 0.246	0.754056	0	0.80844	0
brown	ENSG00000237714	P4HA2-AS1	antisense	P4HA2 antisense RNA 1 [Source:HGNC Symbol;Acc:43560]	5	1	131520569	131528501	1	0.019	0.019	0.019	0.506814	1.37e-05	0.596187	8.13e-08
brown	ENSG00000234290	AC116366.6	antisense		5	-1	131804582	131808735	1	0.253	0.253	0.253	0.505478	1.46e-05	0.729139	1.78e-12
brown	ENSG00000270174	RP1-256G22.2	antisense		6	-1	5665218	5695505	1	0.032	0.032	0.032	0.406879	0.000636117	0.384062	0.00122366
brown	ENSG00000228962	HCG23	antisense	HLA complex group 23 (non-protein coding) [Source:HGNC Symbol;Acc:19713]	6	1	32358287	32361463	1	0.352	0.352	0.352	-0.480093	4.27e-05	-0.668902	4.53e-10
brown	ENSG00000236703	MYB-AS1	antisense	MYB antisense RNA 1 [Source:HGNC Symbol;Acc:37457]	6	-1	135516221	135517133	1	0.009	0.009	0.009	0.577585	4.38e-07	0.912222	0
brown	ENSG00000234084	RP3-388E23.2	antisense		6	1	135622706	135628296	1	0.015	0.015	0.015	0.487957	3.09e-05	0.650957	1.86e-09
brown	ENSG00000237499	RP11-356I2.4	antisense		6	-1	138144810	138189370	6	0.055	0.182	0.008 - 0.182	0.400122	0.00079393	0.638931	4.54e-09
brown	ENSG00000227598	RP1-167A14.2	antisense		6	-1	167383114	167412553	1	0.01	0.01	0.01	0.603848	1.01e-07	0.656947	1.17e-09
brown	ENSG00000233429	HOTAIRM1	antisense	HOXA transcript antisense RNA, myeloid-specific 1 [Source:HGNC Symbol;Acc:37117]	7	1	27135266	27139884	6	0.007	0.015	0 - 0.015	-0.415735	0.000472596	-0.45068	0.000114948
brown	ENSG00000228204	RP4-724E13.2	antisense		7	1	50934444	51090687	2	0.02	0.031	0.009 - 0.031	0.360614	0.0026667	0.332736	0.00556423
brown	ENSG00000237819	AC002454.1	antisense		7	1	92465797	92546501	4	0.008	0.019	0.004 - 0.019	0.808337	0	0.883758	0
brown	ENSG00000270953	RP11-2E11.9	antisense		7	1	130147501	130148123	1	0.147	0.147	0.147	0.399244	0.000816865	0.461313	7.52e-05
brown	ENSG00000251034	RP11-582J16.4	antisense		8	-1	22398358	22402918	1	0.008	0.008	0.008	0.256785	0.0348079	0.419278	0.000372495
brown	ENSG00000245025	RP11-875O11.1	antisense		8	-1	22842109	22876848	2	0.418	0.793	0.043 - 0.793	-0.679658	0	-0.613448	2.67e-08
brown	ENSG00000253535	RP11-624C23.1	antisense		8	-1	24153327	24769586	4	0.02	0.027	0.008 - 0.027	-0.489216	2.93e-05	-0.528539	3.61e-06
brown	ENSG00000253690	RP11-380I10.4	antisense		8	-1	28107580	28196772	1	0.488	0.488	0.488	-0.481506	4.03e-05	-0.68947	7.95e-11
brown	ENSG00000253983	RP1-16A9.1	antisense		8	1	75111631	75120676	1	0.032	0.032	0.032	0.327633	0.00660973	0.56701	4.63e-07
brown	ENSG00000254238	RP11-300E4.2	antisense		8	-1	75938663	75941695	1	0.009	0.009	0.009	0.599496	1.3e-07	0.714618	7.71e-12
brown	ENSG00000254205	RP11-92K15.1	antisense		8	1	81035087	81039905	1	0.042	0.042	0.042	-0.260984	0.03187	-0.381073	0.00134573
brown	ENSG00000271971	CTD-2006H14.2	antisense		8	-1	94727606	94728341	1	0.001	0.001	0.001	0.555751	1.36e-06	0.573225	3.24e-07
brown	ENSG00000254338	RP11-909N17.3	antisense		8	1	144499849	144501320	1	0.205	0.205	0.205	0.500286	1.83e-05	0.428854	0.000263405
brown	ENSG00000224020	MIR181A2HG	antisense	MIR181A2 host gene (non-protein coding) [Source:HGNC Symbol;Acc:37188]	9	1	127420746	127460910	1	0.007	0.007	0.007	0.300111	0.0131815	0.52222	4.94e-06
brown	ENSG00000225032	RP11-228B15.4	antisense		9	1	130578345	130584799	2	0.403	0.705	0.1 - 0.705	0.505516	1.46e-05	0.738363	6.7e-13
brown	ENSG00000229851	ARSD-AS1	antisense	ARSD antisense RNA 1 [Source:HGNC Symbol;Acc:40085]	X	1	2822945	2824122	1	0.007	0.007	0.007	0.352636	0.00334934	0.590748	1.14e-07
brown	ENSG00000261326	RP5-1057J7.6	lincRNA		1	-1	23607802	23613245	2	0.004	0.007	0.001 - 0.007	0.426117	0.000330309	0.536822	2.37e-06
brown	ENSG00000223907	RP11-439L8.4	lincRNA		1	1	31984036	31989846	2	0.158	0.289	0.026 - 0.289	0.676948	0	0.875488	0
brown	ENSG00000272091	RP4-758J24.5	lincRNA		1	-1	54492356	54494172	1	0.008	0.008	0.008	0.330152	0.00618648	0.424545	0.000308244
brown	ENSG00000273384	RP5-1098D14.1	lincRNA		1	1	178620841	178621417	1	0	0	0	-0.453067	0.000123799	-0.571222	3.64e-07
brown	ENSG00000229989	MIR181A1HG	lincRNA	MIR181A1 host gene (non-protein coding) [Source:HGNC Symbol;Acc:48659]	1	-1	198776622	198906558	3	0.015	0.016	0.014 - 0.016	0.588426	2.43e-07	0.839286	0
brown	ENSG00000225172	RP11-16L9.2	lincRNA		1	1	198952450	198954529	2	0.033	0.06	0.005 - 0.06	0.65664	5.7e-10	0.72872	1.86e-12
brown	ENSG00000237943	PRKCQ-AS1	lincRNA	PRKCQ antisense RNA 1 [Source:HGNC Symbol;Acc:44689]	10	1	6622381	6658414	11	0.01	0.038	0.001 - 0.038	0.746689	0	0.830671	0
brown	ENSG00000228778	RP11-129J12.1	lincRNA		10	1	101286838	101288018	1	0.006	0.006	0.006	0.600985	1.19e-07	0.598648	6.96e-08
brown	ENSG00000257086	RP11-783K16.13	lincRNA		11	-1	64014411	64016966	1	0.011	0.011	0.011	0.413597	0.000508094	0.574118	3.08e-07
brown	ENSG00000251323	RP11-452H21.4	lincRNA		11	-1	78135028	78140882	1	0.008	0.008	0.008	0.378211	0.00158179	0.575476	2.84e-07
brown	ENSG00000257515	RP11-498M15.1	lincRNA		12	-1	72102951	72104154	1	0.002	0.002	0.002	-0.248769	0.0410486	-0.407417	0.000564216
brown	ENSG00000236463	LINC00427	lincRNA	long intergenic non-protein coding RNA 427 [Source:HGNC Symbol;Acc:42762]	13	-1	30890497	30894040	1	0.024	0.024	0.024	0.436806	0.000225855	0.626828	1.07e-08
brown	ENSG00000229246	RP11-521J24.1	lincRNA		13	1	81617805	81618577	1	0.002	0.002	0.002	0.418521	0.00042973	0.230529	0.058583
brown	ENSG00000258800	CTD-2302E22.2	lincRNA		14	1	64065592	64065966	1	0.004	0.004	0.004	-0.475322	5.19e-05	-0.509689	9.02e-06
brown	ENSG00000259153	RP6-65G23.3	lincRNA		14	1	71276922	71282120	2	0.028	0.028	0.027 - 0.028	-0.451159	0.000133045	-0.461323	7.51e-05
brown	ENSG00000246283	CTD-2036P10.3	lincRNA		15	1	43031316	43035400	2	0.008	0.014	0.003 - 0.014	0.53071	4.62e-06	0.600253	6.29e-08
brown	ENSG00000260682	7SK	lincRNA	7SK RNA [Source:RFAM;Acc:RF00100]	16	1	81993524	81996298	2	0.054	0.087	0.021 - 0.087	-0.689888	0	-0.726735	2.29e-12
brown	ENSG00000178977	LINC00324	lincRNA	long intergenic non-protein coding RNA 324 [Source:HGNC Symbol;Acc:26628]	17	-1	8123960	8127361	1	0.391	0.391	0.391	-0.600489	1.23e-07	-0.724214	2.96e-12
brown	ENSG00000264734	RP11-260A9.6	lincRNA		17	-1	25316215	25326967	2	0.023	0.046	0 - 0.046	0.500897	1.78e-05	0.372417	0.00176348
brown	ENSG00000264198	RP11-94L15.2	lincRNA		17	-1	37913974	37920089	1	0.022	0.022	0.022	-0.277436	0.0222887	-0.750032	1.83e-13
brown	ENSG00000262877	RP11-1055B8.4	lincRNA		17	-1	79361930	79364056	2	0.206	0.292	0.12 - 0.292	0.3513	0.0034778	0.448574	0.000124829
brown	ENSG00000263859	RP11-498C9.16	lincRNA		17	1	79836543	79837433	1	0.058	0.058	0.058	0.566515	7.85e-07	0.606573	4.19e-08
brown	ENSG00000273335	RP11-61L19.2	lincRNA		18	-1	9473419	9474004	1	0.006	0.006	0.006	0.337825	0.00504127	0.603206	5.21e-08
brown	ENSG00000271109	CTC-523E23.11	lincRNA		19	-1	35340182	35351480	2	0.011	0.017	0.005 - 0.017	-0.620682	3.59e-08	-0.645099	2.89e-09
brown	ENSG00000268355	AC006129.1	lincRNA		19	1	42037566	42038534	2	0.036	0.064	0.009 - 0.064	0.206741	0.090751	0.283748	0.019033
brown	ENSG00000268802	CTD-2587H19.1	lincRNA		19	-1	54862991	54864894	1	0.021	0.021	0.021	0.5777	4.35e-07	0.692915	5.86e-11
brown	ENSG00000223929	AC007381.2	lincRNA		2	-1	60586351	60618510	2	0.046	0.066	0.027 - 0.066	0.469748	6.49e-05	0.673154	3.2e-10
brown	ENSG00000232931	LINC00342	lincRNA	long intergenic non-protein coding RNA 342 [Source:HGNC Symbol;Acc:42470]	2	-1	96472866	96481963	2	0.047	0.058	0.036 - 0.058	0.243387	0.0457407	0.453228	0.000103958
brown	ENSG00000237166	AC007163.3	lincRNA		2	-1	201577028	201599900	1	0.027	0.027	0.027	0.588884	2.37e-07	0.888325	0
brown	ENSG00000260804	RP11-566E18.3	lincRNA		2	1	217081768	217084915	2	0.043	0.043	0.042 - 0.043	0.628698	2.08e-08	0.492427	2e-05
brown	ENSG00000223806	LINC00114	lincRNA	long intergenic non-protein coding RNA 114 [Source:HGNC Symbol;Acc:1265]	21	-1	40110945	40119384	3	0.102	0.251	0.026 - 0.251	0.572585	5.71e-07	0.844683	0
brown	ENSG00000237604	AP001056.1	lincRNA		21	1	45595372	45596336	1	0.175	0.175	0.175	-0.465015	7.82e-05	-0.478517	3.67e-05
brown	ENSG00000237438	CECR7	lincRNA	cat eye syndrome chromosome region, candidate 7 (non-protein coding) [Source:HGNC Symbol;Acc:1845]	22	1	17517460	17541715	4	0.045	0.059	0.038 - 0.059	-0.440318	0.000198824	-0.527264	3.84e-06
brown	ENSG00000272733	KB-208E9.1	lincRNA		22	-1	23923067	23926046	1	0.138	0.138	0.138	0.678093	0	0.850251	0
brown	ENSG00000270041	LL22NC03-N27C7.1	lincRNA		22	-1	24080865	24081476	1	0.003	0.003	0.003	0.55033	1.79e-06	0.627867	1e-08
brown	ENSG00000260655	CTA-250D10.23	lincRNA		22	-1	42318027	42319104	1	0.062	0.062	0.062	-0.630263	1.86e-08	-0.82853	2.8e-18
brown	ENSG00000241732	RP11-38P22.2	lincRNA		3	1	152557179	152559228	1	0.001	0.001	0.001	0.548345	1.97e-06	0.717928	5.57e-12
brown	ENSG00000273009	RP11-352G9.1	lincRNA		3	-1	195639949	195640554	1	0.05	0.05	0.05	0.445471	0.000164517	0.515263	6.92e-06
brown	ENSG00000247516	MIR4458HG	lincRNA	MIR4458 host gene (non-protein coding) [Source:HGNC Symbol;Acc:49008]	5	1	8450856	8463208	4	0.046	0.093	0 - 0.093	0.572394	5.77e-07	0.668608	4.64e-10
brown	ENSG00000270107	CTD-2306M10.1	lincRNA		5	-1	66475441	66476415	1	0.017	0.017	0.017	-0.189335	0.121876	-0.484357	2.85e-05
brown	ENSG00000271737	CTB-113I20.2	lincRNA		5	1	133340838	133341253	1	0.149	0.149	0.149	0.550712	1.75e-06	0.50575	1.09e-05
brown	ENSG00000253792	CTC-436K13.5	lincRNA		5	-1	157600609	157603430	1	0.015	0.015	0.015	0.586733	1.46e-07	0.495401	1.75e-05
brown	ENSG00000253673	CTC-436K13.1	lincRNA		5	1	157602404	157627024	1	0.005	0.005	0.005	0.687401	9.53e-11	0.667307	5.16e-10
brown	ENSG00000253449	CTC-436K13.6	lincRNA		5	-1	157652360	157661384	1	0.042	0.042	0.042	0.729244	0	0.918933	0
brown	ENSG00000253134	CTC-436K13.2	lincRNA		5	1	157702719	157705821	1	0.07	0.07	0.07	0.694583	0	0.822572	0
brown	ENSG00000254350	RP11-542A14.1	lincRNA		5	1	157851593	157879766	1	0.012	0.012	0.012	0.560675	1.06e-06	0.683988	1.28e-10
brown	ENSG00000272085	RP11-542A14.2	lincRNA		5	1	157891473	157891686	1	0.02	0.02	0.02	0.651334	2.27e-09	0.807733	0
brown	ENSG00000204092	LINC00951	lincRNA	long intergenic non-protein coding RNA 951 [Source:HGNC Symbol;Acc:48662]	6	-1	40312083	40313890	1	0.032	0.032	0.032	0.703477	0	0.700601	2.92e-11
brown	ENSG00000227706	RP11-301G19.1	lincRNA		6	-1	68597538	68599231	1	0.183	0.183	0.183	0.735771	0	0.718999	5.01e-12
brown	ENSG00000231533	RP1-232L24.3	lincRNA		6	1	80130014	80131022	1	0.244	0.244	0.244	0.694354	0	0.786036	2e-15
brown	ENSG00000260271	RP1-45N11.1	lincRNA		6	1	91054938	91072351	1	0.021	0.021	0.021	0.531359	4.48e-06	0.608143	3.79e-08
brown	ENSG00000228495	LINC01013	lincRNA	long intergenic non-protein coding RNA 1013 [Source:HGNC Symbol;Acc:48987]	6	1	132453055	132490514	5	0.038	0.073	0.008 - 0.073	0.545291	2.29e-06	0.791814	8.88e-16
brown	ENSG00000270638	RP3-466P17.1	lincRNA		6	1	146056706	146058354	1	0.032	0.032	0.032	0.327328	0.00666273	0.69256	6.05e-11
brown	ENSG00000271265	RP11-230C9.4	lincRNA		6	-1	157095351	157095796	1	0	0	0	0.439745	0.000203017	0.516073	6.66e-06
brown	ENSG00000273100	RP11-302L19.3	lincRNA		6	1	170493905	170494884	1	0.112	0.112	0.112	0.403481	0.000711489	0.382136	0.0013011
brown	ENSG00000237513	RP11-325F22.2	lincRNA		7	1	104581510	104602781	2	0.066	0.067	0.066 - 0.067	-0.322823	0.00748924	-0.500226	1.4e-05
brown	ENSG00000226380	MIR29A	lincRNA	microRNA 29a [Source:HGNC Symbol;Acc:31616]	7	-1	130561495	130598069	5	0.068	0.32	0 - 0.32	-0.546131	2.2e-06	-0.616775	2.14e-08
brown	ENSG00000273319	RP11-138A9.2	lincRNA		7	1	130621223	130624420	1	0.006	0.006	0.006	-0.497576	2.05e-05	-0.626489	1.1e-08
brown	ENSG00000254100	RP11-675F6.4	lincRNA		8	-1	38409766	38416538	1	0.013	0.013	0.013	0.454785	0.000115989	0.546415	1.43e-06
brown	ENSG00000259758	CASC7	lincRNA	cancer susceptibility candidate 7 (non-protein coding) [Source:HGNC Symbol;Acc:48905]	8	-1	141530255	141539600	1	0.06	0.06	0.06	0.437187	0.000222761	0.516807	6.42e-06
brown	ENSG00000238113	RP11-262H14.1	lincRNA		9	1	66457285	66469310	3	0.045	0.11	0.01 - 0.11	-0.492046	2.03e-05	-0.521245	5.18e-06
brown	ENSG00000232494	RP11-403N16.2	lincRNA		9	-1	82489611	82501593	1	0.01	0.01	0.01	0.334466	0.0055172	0.717109	6.04e-12
brown	ENSG00000260564	RP11-403N16.3	lincRNA		9	1	82503916	82506922	1	0.004	0.004	0.004	0.242089	0.0469362	0.753934	1.16e-13
brown	ENSG00000230945	RP11-394O9.1	lincRNA		9	1	82645494	82649470	1	0.004	0.004	0.004	0.237775	0.0510964	0.690839	7.04e-11
brown	ENSG00000223511	RP13-297E16.4	lincRNA		X	1	1851477	1874878	2	0.012	0.014	0.01 - 0.014	-0.494064	2.39e-05	-0.511793	8.17e-06
brown	ENSG00000247774	PCED1B-AS1	processed_transcript	PCED1B antisense RNA 1 [Source:HGNC Symbol;Acc:44166]	12	-1	47599681	47610239	11	0.289	0.668	0.018 - 0.668	-0.842959	0	-0.894371	9.52e-25
brown	ENSG00000246985	SOCS2-AS1	processed_transcript	SOCS2 antisense RNA 1 [Source:HGNC Symbol;Acc:27054]	12	-1	93936239	93965544	4	0.137	0.307	0.013 - 0.307	0.818491	0	0.920199	0
brown	ENSG00000236383	LINC00854	processed_transcript	long intergenic non-protein coding RNA 854 [Source:HGNC Symbol;Acc:43658]	17	-1	41368960	41383338	13	0.226	0.785	0.013 - 0.785	0.363286	0.00246769	0.465558	6.32e-05
brown	ENSG00000231486	AC096579.7	processed_transcript		2	-1	89130700	89165653	2	0.059	0.068	0.05 - 0.068	-0.241249	0.0477234	-0.618287	1.93e-08
brown	ENSG00000228956	AC144521.1	processed_transcript		3	1	18486516	18959184	24	0.028	0.178	0 - 0.178	0.633889	1.41e-08	0.683935	1.29e-10
brown	ENSG00000232021	LEF1-AS1	processed_transcript	LEF1 antisense RNA 1 [Source:HGNC Symbol;Acc:40339]	4	1	109088681	109177992	7	0.088	0.314	0.006 - 0.314	0.652365	1.89e-09	0.90502	0
brown	ENSG00000230735	RP11-413E1.4	sense_intronic		1	1	90095284	90141945	1	0.001	0.001	0.001	0.681872	0	0.686922	9.94e-11
brown	ENSG00000261572	RP11-384L8.1	sense_intronic		3	-1	32278180	32280070	1	0.012	0.012	0.012	0.467267	7.15e-05	0.496797	1.64e-05
brown	ENSG00000261716	RP11-196G18.22	sense_overlapping		1	-1	149816065	149820591	1	0.063	0.063	0.063	0.32664	0.00678336	0.392903	0.000918863
brown	ENSG00000249881	CTB-57H20.1	sense_overlapping		5	1	142985193	143208337	1	0.017	0.017	0.017	0.734512	0	0.93386	0
green	ENSG00000230489	VAV3-AS1	antisense	VAV3 antisense RNA 1 [Source:HGNC Symbol;Acc:40608]	1	1	108507065	108537229	1	0.003	0.003	0.003	0.530595	4.65e-06	0.549783	1.2e-06
green	ENSG00000261573	RP11-553K8.5	antisense		1	-1	198626682	198636190	1	0.064	0.064	0.064	0.73184	0	0.739159	6.14e-13
green	ENSG00000226330	RP11-739N20.2	antisense		1	1	204346978	204404974	1	0.024	0.024	0.024	0.434668	0.000243925	0.402992	0.000656194
green	ENSG00000237481	RP4-803J11.2	antisense		1	1	229455150	229458834	1	0.073	0.073	0.073	-0.438523	0.000212237	-0.417811	0.000392443
green	ENSG00000240291	RP11-499P20.2	antisense		10	-1	18802044	18834580	2	0.064	0.124	0.004 - 0.124	0.362675	0.00251196	0.442958	0.000155133
green	ENSG00000233665	RP11-523O18.5	antisense		10	-1	50184599	50201091	1	0.357	0.357	0.357	0.561744	1e-06	0.546862	1.4e-06
green	ENSG00000232682	RP11-388P9.2	antisense		10	1	61815632	61820501	1	0.025	0.025	0.025	0.418445	0.000430855	0.410077	0.00051473
green	ENSG00000270599	RP11-324O2.6	antisense		10	-1	114172053	114179765	1	0.186	0.186	0.186	0.394015	0.000966425	0.411071	0.000497271
green	ENSG00000225302	RP11-539I5.1	antisense		10	-1	118592512	118609716	2	0.103	0.145	0.061 - 0.145	0.374547	0.00176751	0.406865	0.000575
green	ENSG00000255680	RP11-732A19.9	antisense		11	1	6640021	6640995	1	0.007	0.007	0.007	0.49456	2.34e-05	0.440592	0.000169813
green	ENSG00000255520	RP11-390K5.3	antisense		11	-1	47144655	47152352	1	0.042	0.042	0.042	-0.520403	7.46e-06	-0.471472	4.94e-05
green	ENSG00000255320	RP11-755F10.1	antisense		11	-1	66012311	66013710	1	0.01	0.01	0.01	0.392373	0.00101826	0.377005	0.00152944
green	ENSG00000245869	RP11-158I9.5	antisense		11	-1	118756550	118758451	1	0.008	0.008	0.008	0.549834	1.83e-06	0.481052	3.29e-05
green	ENSG00000256271	CACNA1C-AS2	antisense	CACNA1C antisense RNA 2 [Source:HGNC Symbol;Acc:40118]	12	-1	2777666	2781386	1	0.006	0.006	0.006	-0.465931	7.54e-05	-0.413973	0.000449348
green	ENSG00000239335	RP11-745O10.2	antisense		12	1	66524531	66528229	1	0.014	0.014	0.014	-0.431805	0.00027021	-0.417636	0.000394886
green	ENSG00000245904	RP11-796E2.4	antisense		12	1	92539349	92583436	2	0.051	0.074	0.029 - 0.074	0.600069	1.26e-07	0.587338	1.4e-07
green	ENSG00000257999	RP11-61E11.2	antisense		12	-1	105496250	105500957	1	0.022	0.022	0.022	-0.272627	0.0247947	-0.369856	0.00190767
green	ENSG00000260329	RP11-412D9.4	antisense		12	-1	107347807	107349275	1	0.01	0.01	0.01	-0.412948	0.000519342	-0.416612	0.000409476
green	ENSG00000232162	USP12-AS1	antisense	USP12 antisense RNA 1 [Source:HGNC Symbol;Acc:39961]	13	1	27736992	27743272	1	0.087	0.087	0.087	0.60297	1.06e-07	0.525401	4.22e-06
green	ENSG00000261684	RP11-265N6.1	antisense		15	-1	42824065	42825038	1	0	0	0	0.826583	0	0.815082	0
green	ENSG00000259291	RP11-617F23.1	antisense		15	-1	90617747	90625439	1	0.008	0.008	0.008	-0.411268	0.000549521	-0.399971	0.000726613
green	ENSG00000260349	RP11-473I1.5	antisense		16	-1	9199691	9201031	1	0.005	0.005	0.005	0.518342	8.2e-06	0.56574	4.97e-07
green	ENSG00000261113	RP11-141O15.1	antisense		16	-1	22298029	22300059	3	0.003	0.007	0.001 - 0.007	-0.441425	0.000190942	-0.397489	0.000789498
green	ENSG00000260635	RP11-21M24.3	antisense		16	1	22376442	22380368	1	0.017	0.017	0.017	-0.446639	0.000134591	-0.442066	0.000160527
green	ENSG00000261471	RP11-61F12.1	antisense		16	1	84627999	84630432	1	0.078	0.078	0.078	0.426461	0.000326357	0.415627	0.000423971
green	ENSG00000261879	RP11-333E1.1	antisense		17	1	5095379	5151364	3	0.052	0.095	0.01 - 0.095	0.76169	0	0.735137	9.48e-13
green	ENSG00000264577	AC010761.8	antisense		17	-1	27048505	27049895	1	0.042	0.042	0.042	0.596366	1.55e-07	0.569831	3.94e-07
green	ENSG00000236472	AC002401.1	antisense		17	1	48212951	48223541	1	0.136	0.136	0.136	0.414284	0.000496426	0.362334	0.00239429
green	ENSG00000265342	RP11-16C1.1	antisense		17	1	73390204	73391044	1	0.002	0.002	0.002	0.32351	0.0073576	0.303175	0.011966
green	ENSG00000262413	RP11-498C9.3	antisense		17	1	79825597	79826428	2	0.257	0.5	0.014 - 0.5	0.457495	0.000104588	0.407735	0.000558076
green	ENSG00000261845	RP13-638C3.4	antisense		17	-1	80560865	80562054	1	0.034	0.034	0.034	-0.512425	1.07e-05	-0.496371	1.67e-05
green	ENSG00000268056	CTD-3032J10.2	antisense		19	-1	17263398	17278861	2	0.521	0.536	0.506 - 0.536	0.587357	2.57e-07	0.586279	1.5e-07
green	ENSG00000254887	CTC-378H22.1	antisense		19	1	42636707	42641251	2	0.087	0.132	0.043 - 0.132	0.543841	2.46e-06	0.519101	5.75e-06
green	ENSG00000268810	AC007193.9	antisense		19	-1	46885749	46886426	1	0.015	0.015	0.015	-0.549338	1.88e-06	-0.438314	0.000185145
green	ENSG00000225234	TRAPPC12-AS1	antisense	TRAPPC12 antisense RNA 1 [Source:HGNC Symbol;Acc:41046]	2	-1	3485013	3486180	1	0.097	0.097	0.097	-0.524068	6.3e-06	-0.371287	0.00182584
green	ENSG00000272211	RP11-347P5.1	antisense		2	1	197015987	197019605	1	0.003	0.003	0.003	0.647746	3.8e-09	0.65843	1.04e-09
green	ENSG00000215692	AC114730.8	antisense		2	-1	242674130	242674913	1	0.222	0.222	0.222	-0.483834	3.67e-05	-0.460468	7.78e-05
green	ENSG00000223799	IL10RB-AS1	antisense	IL10RB antisense RNA 1 (head to head) [Source:HGNC Symbol;Acc:44303]	21	-1	34636178	34638565	1	0.041	0.041	0.041	-0.597511	1.46e-07	-0.556464	8.34e-07
green	ENSG00000228318	AP001610.5	antisense		21	-1	42813321	42814669	1	0.051	0.051	0.051	0.426614	0.000324614	0.442413	0.000158408
green	ENSG00000227039	ITGB2-AS1	antisense	ITGB2 antisense RNA 1 [Source:HGNC Symbol;Acc:44304]	21	1	46340966	46349593	6	0.167	0.702	0.021 - 0.702	0.758789	0	0.721209	4.01e-12
green	ENSG00000184068	RP5-821D11.7	antisense		22	-1	42227219	42230669	1	0.218	0.218	0.218	0.441654	0.000189347	0.40504	0.00061204
green	ENSG00000260236	RP11-708J19.1	antisense		3	-1	47420579	47422489	1	0.115	0.115	0.115	-0.408024	0.000612401	-0.407989	0.000553211
green	ENSG00000271976	RP11-884K10.7	antisense		3	-1	53893021	53895603	1	0.054	0.054	0.054	-0.453716	0.000120793	-0.400375	0.000716797
green	ENSG00000239801	RP11-755B10.2	antisense		3	1	57614537	57640645	1	0	0	0	0.572203	5.83e-07	0.5754	2.86e-07
green	ENSG00000272678	RP11-797D24.4	antisense		3	1	123002440	123002830	1	0.002	0.002	0.002	-0.543841	2.46e-06	-0.426338	0.000288802
green	ENSG00000248734	CTD-2260A17.1	antisense		5	1	96120481	96121703	2	0.004	0.004	0.004 - 0.004	-0.523228	6.55e-06	-0.497427	1.59e-05
green	ENSG00000250222	CTC-338M12.5	antisense		5	1	180618924	180621429	2	0.021	0.04	0.002 - 0.04	-0.266672	0.0282258	-0.253284	0.0371583
green	ENSG00000271754	RP3-337H4.9	antisense		6	-1	43486918	43487462	1	0.008	0.008	0.008	0.527465	5.38e-06	0.534299	2.69e-06
green	ENSG00000223821	RP11-505P4.6	antisense		6	-1	74201748	74202465	1	0.001	0.001	0.001	0.504562	1.52e-05	0.531531	3.1e-06
green	ENSG00000234484	RP1-55C23.7	antisense		6	1	133073814	133075090	1	0.012	0.012	0.012	0.667023	0	0.711588	1.03e-11
green	ENSG00000237286	AC004906.3	antisense		7	1	2983669	2986725	1	0.003	0.003	0.003	0.711532	0	0.755427	9.77e-14
green	ENSG00000228393	LINC01004	antisense	long intergenic non-protein coding RNA 1004 [Source:HGNC Symbol;Acc:48961]	7	-1	104590762	104653491	2	0.02	0.03	0.01 - 0.03	-0.299424	0.0134006	-0.288379	0.017086
green	ENSG00000273314	RP5-1136G13.2	antisense		7	-1	148393559	148395756	1	0.066	0.066	0.066	-0.466542	7.36e-05	-0.434058	0.00021725
green	ENSG00000246477	AF131216.6	antisense		8	-1	11173374	11182938	1	0.196	0.196	0.196	0.363744	0.00243494	0.351123	0.00332642
green	ENSG00000253645	CTD-2544N14.3	antisense		8	-1	38827879	38830530	1	0.009	0.009	0.009	0.624041	2.87e-08	0.667177	5.21e-10
green	ENSG00000245970	KB-1208A12.3	antisense		8	1	99053954	99056349	1	0.004	0.004	0.004	0.751269	0	0.755817	9.33e-14
green	ENSG00000250850	RP11-297B17.3	antisense		9	1	37002694	37008037	1	0.005	0.005	0.005	0.701645	0	0.731592	1.38e-12
green	ENSG00000227218	RP11-203J24.8	antisense		9	1	130696782	130703231	9	0.227	0.605	0.006 - 0.605	0.619537	3.86e-08	0.542397	1.77e-06
green	ENSG00000230138	RP11-117D22.2	lincRNA		1	-1	53832340	53833917	1	0.032	0.032	0.032	0.502729	1.64e-05	0.419278	0.000372491
green	ENSG00000267940	RP11-290F24.6	lincRNA		11	-1	6223131	6224483	1	0.034	0.034	0.034	-0.560293	1.08e-06	-0.503804	1.19e-05
green	ENSG00000254822	RP11-375D13.3	lincRNA		11	1	41898184	41898628	1	0.012	0.012	0.012	-0.560299	6.75e-07	-0.49762	1.58e-05
green	ENSG00000257345	RP11-511B23.1	lincRNA		12	1	93392994	93413596	2	0.197	0.384	0.009 - 0.384	0.697332	0	0.677228	2.28e-10
green	ENSG00000272828	CTD-2555O16.3	lincRNA		14	1	64929946	64930175	1	0.004	0.004	0.004	0.472917	5.72e-05	0.474128	4.42e-05
green	ENSG00000268804	RP11-542M13.3	lincRNA		16	-1	85968887	85969829	1	0.199	0.199	0.199	0.621751	3.34e-08	0.561412	6.34e-07
green	ENSG00000263312	RP11-459C13.1	lincRNA		17	1	3880397	3885193	1	0.066	0.066	0.066	-0.564836	8.57e-07	-0.606359	4.25e-08
green	ENSG00000267161	AC005943.5	lincRNA		19	-1	1573595	1575474	1	0.687	0.687	0.687	-0.34775	0.0038408	-0.354039	0.00305713
green	ENSG00000266930	CTD-2085J24.4	lincRNA		19	-1	33366831	33369327	1	0.104	0.104	0.104	-0.421804	0.000383811	-0.471871	4.86e-05
green	ENSG00000197813	CTC-301O7.4	lincRNA		19	-1	49834874	49843865	3	0.087	0.195	0.006 - 0.195	0.680307	0	0.788501	1.33e-15
green	ENSG00000268816	CTD-3093M3.1	lincRNA		19	1	54697731	54698394	1	0.002	0.002	0.002	-0.472459	5.82e-05	-0.403114	0.000653486
green	ENSG00000228857	AC104653.1	lincRNA		2	-1	114588626	114600933	2	0.007	0.007	0.007 - 0.007	0.642325	6.86e-09	0.670026	4.14e-10
green	ENSG00000224137	AC079767.4	lincRNA		2	1	208527099	208531748	1	0.049	0.049	0.049	0.659923	0	0.762794	4.04e-14
green	ENSG00000225490	RP4-610C12.3	lincRNA		20	-1	29521637	29522987	1	0.008	0.008	0.008	-0.459442	9.7e-05	-0.392818	0.000921433
green	ENSG00000260257	RP5-1085F17.3	lincRNA		20	1	31444848	31446557	1	0.002	0.002	0.002	-0.401382	0.000762046	-0.37158	0.00180952
green	ENSG00000273342	KB-1440D3.14	lincRNA		22	1	21995133	21995573	1	0.002	0.002	0.002	-0.390884	0.00106744	-0.384876	0.00119219
green	ENSG00000226328	CTA-217C2.1	lincRNA		22	-1	45528901	45559662	3	0.047	0.057	0.038 - 0.057	-0.548312	1.3e-06	-0.481476	3.23e-05
green	ENSG00000242086	LINC00969	lincRNA	long intergenic non-protein coding RNA 969 [Source:HGNC Symbol;Acc:48729]	3	1	195384933	195460422	49	0.345	1	0.002 - 1	-0.603122	1.05e-07	-0.587499	1.39e-07
green	ENSG00000270720	RP11-84C13.2	lincRNA		4	1	90040435	90041022	1	0	0	0	-0.440508	0.000197444	-0.374679	0.00164436
green	ENSG00000271792	CTB-35F21.5	lincRNA		5	1	139154890	139155057	1	0.018	0.018	0.018	-0.314845	0.00917639	-0.401627	0.000687197
green	ENSG00000236389	RP1-287H17.1	lincRNA		6	-1	135027198	135028487	1	0	0	0	-0.556018	1.34e-06	-0.62946	8.94e-09
green	ENSG00000224478	RP11-13P5.1	lincRNA		6	1	159528823	159537085	1	0.169	0.169	0.169	0.55785	1.23e-06	0.537939	2.24e-06
green	ENSG00000260054	RP11-611L7.1	lincRNA		7	1	6694495	6696063	1	0.013	0.013	0.013	0.29366	0.0153661	0.366833	0.00209145
green	ENSG00000273270	RP11-212P7.2	lincRNA		7	-1	128164070	128171123	1	0.356	0.356	0.356	-0.379204	0.00153462	-0.370893	0.00184808
green	ENSG00000269954	RP11-148O21.6	lincRNA		8	-1	11409997	11410500	1	0.049	0.049	0.049	0.630378	1.84e-08	0.627825	1e-08
green	ENSG00000233137	RP11-220I1.1	lincRNA		9	1	37079893	37090398	7	0.037	0.077	0.001 - 0.077	0.531664	4.42e-06	0.496922	1.63e-05
green	ENSG00000231528	FAM225A	lincRNA	family with sequence similarity 225, member A (non-protein coding) [Source:HGNC Symbol;Acc:27855]	9	1	115875353	115882208	2	0.648	0.651	0.645 - 0.651	-0.460167	9.44e-05	-0.446117	0.000137345
green	ENSG00000234741	GAS5	processed_transcript	growth arrest-specific 5 (non-protein coding) [Source:HGNC Symbol;Acc:16355]	1	-1	173833038	173838020	36	0.017	0.049	0.001 - 0.049	0.741268	0	0.762048	4.44e-14
green	ENSG00000245849	RAD51-AS1	processed_transcript	RAD51 antisense RNA 1 (head to head) [Source:HGNC Symbol;Acc:48621]	15	-1	40978922	40987305	3	0.013	0.017	0.008 - 0.017	-0.43986	0.000202172	-0.44326	0.000153343
green	ENSG00000260729	RP11-106M3.2	processed_transcript		15	-1	72577068	72668322	1	0.999	0.999	0.999	0.405352	0.000669041	0.367198	0.00206841
green	ENSG00000173867	RP11-97O12.7	processed_transcript		15	-1	89002948	89055760	2	0.616	0.985	0.247 - 0.985	0.362637	0.00251475	0.405344	0.000605721
green	ENSG00000215190	LINC00680	processed_transcript	long intergenic non-protein coding RNA 680 [Source:HGNC Symbol;Acc:44417]	6	-1	58272352	58287779	5	0.064	0.104	0.02 - 0.104	0.415162	0.000481875	0.44391	0.00014956
green	ENSG00000255496	RP11-587D21.4	sense_overlapping		11	-1	27717859	27899195	1	0.012	0.012	0.012	-0.527923	5.27e-06	-0.524452	4.42e-06
green	ENSG00000261490	RP11-448G15.3	sense_overlapping		4	-1	10069713	10074643	1	0.06	0.06	0.06	0.477459	4.76e-05	0.449027	0.00012264
green	ENSG00000260296	RP11-395I6.3	sense_overlapping		4	1	40168295	40169451	1	0.058	0.058	0.058	-0.370882	0.00197268	-0.376543	0.00155165
red	ENSG00000236810	RP5-886K2.3	antisense		1	-1	24086872	24104777	2	0.004	0.007	0 - 0.007	0.378898	0.00154899	0.382127	0.00130146
red	ENSG00000227278	RP11-656D10.5	antisense		1	-1	40980133	40980729	1	0.012	0.012	0.012	-0.573844	5.35e-07	-0.527968	3.71e-06
red	ENSG00000224645	RP11-126K1.8	antisense		1	1	151313124	151314442	1	0.001	0.001	0.001	-0.562851	9.49e-07	-0.679782	1.84e-10
red	ENSG00000234614	AL450992.2	antisense		1	1	151814353	151822861	1	0.019	0.019	0.019	0.302974	0.0123019	0.591901	1.06e-07
red	ENSG00000272668	RP11-190A12.8	antisense		1	1	159836744	159837475	1	0.014	0.014	0.014	0.451426	0.000131714	0.622353	1.46e-08
red	ENSG00000234478	RP11-275I14.4	antisense		1	1	226335704	226342772	1	0.136	0.136	0.136	0.376417	0.00167039	0.405374	0.000605108
red	ENSG00000229228	LINC00582	antisense	long intergenic non-protein coding RNA 582 [Source:HGNC Symbol;Acc:43842]	1	-1	231727038	231747836	1	0.112	0.112	0.112	0.647822	3.76e-09	0.930125	0
red	ENSG00000250659	RP11-864I4.3	antisense		11	1	62304784	62309490	1	0.004	0.004	0.004	0.509142	1.24e-05	0.694426	5.12e-11
red	ENSG00000255306	RP5-901A4.1	antisense		11	-1	67792277	67797928	1	0.686	0.686	0.686	0.271481	0.0254255	0.46191	7.34e-05
red	ENSG00000227487	NCAM1-AS1	antisense	NCAM1 antisense RNA1 [Source:HGNC Symbol;Acc:48675]	11	-1	113140254	113144623	2	0.261	0.263	0.259 - 0.263	0.413521	0.000509405	0.468313	5.64e-05
red	ENSG00000255045	RP11-677M14.2	antisense		11	-1	124614530	124616233	1	0.024	0.024	0.024	-0.454938	0.000115318	-0.371445	0.00181701
red	ENSG00000256948	RP11-598F7.3	antisense		12	-1	215690	221016	1	0.187	0.187	0.187	0.192541	0.115598	0.765538	2.89e-14
red	ENSG00000257824	RP11-1049A21.2	antisense		12	-1	54936895	54937889	1	0.005	0.005	0.005	-0.207085	0.0902069	-0.437483	0.000191051
red	ENSG00000235706	DICER1-AS1	antisense	DICER1 antisense RNA 1 [Source:HGNC Symbol;Acc:43017]	14	1	95623982	95646263	4	0.043	0.084	0.008 - 0.084	0.587548	2.55e-07	0.602964	5.29e-08
red	ENSG00000261054	RP11-6O2.4	antisense		15	-1	99669037	99672011	1	0.69	0.69	0.69	0.471695	6e-05	0.531405	3.12e-06
red	ENSG00000262151	RP11-876N24.2	antisense		16	-1	10958771	10982609	2	0.09	0.161	0.02 - 0.161	-0.687636	0	-0.710742	1.12e-11
red	ENSG00000260934	CTA-363E6.7	antisense		16	1	19513011	19513608	1	0.017	0.017	0.017	0.4599	9.53e-05	0.434024	0.000217522
red	ENSG00000260625	RP11-452L6.7	antisense		16	1	31519792	31520569	1	0.012	0.012	0.012	0.344581	0.0041929	0.467036	5.95e-05
red	ENSG00000270006	RP11-178L8.7	antisense		16	1	87351115	87351643	1	0.08	0.08	0.08	0.410238	0.000568824	0.434578	0.000213071
red	ENSG00000265206	MIR142	antisense	microRNA 142 [Source:HGNC Symbol;Acc:31529]	17	-1	56408245	56409869	2	0.112	0.185	0.04 - 0.185	-0.621025	3.51e-08	-0.855561	1.53e-20
red	ENSG00000263585	RP11-498C9.13	antisense		17	1	79890274	79890934	1	0.142	0.142	0.142	0.521396	7.13e-06	0.77945	4.88e-15
red	ENSG00000267040	RP11-35G9.3	antisense		18	1	55297534	55405276	3	0.132	0.296	0.029 - 0.296	-0.411459	0.000546013	-0.484867	2.79e-05
red	ENSG00000267550	CTC-482H14.5	antisense		19	1	5178130	5178475	1	0.025	0.025	0.025	0.41604	0.000467715	0.341886	0.00432368
red	ENSG00000260500	CTD-3193O13.1	antisense		19	-1	7983537	7984042	1	0.01	0.01	0.01	0.391801	0.00103692	0.512797	7.79e-06
red	ENSG00000228486	LINC01125	antisense	long intergenic non-protein coding RNA 1125 [Source:HGNC Symbol;Acc:49272]	2	1	98280680	98319527	43	0.192	0.954	0.004 - 0.954	0.620873	3.54e-08	0.807679	0
red	ENSG00000225205	AC093818.1	antisense		2	-1	173345568	173421324	5	0.054	0.119	0.006 - 0.119	0.474596	5.34e-05	0.875026	0
red	ENSG00000233818	AP000695.4	antisense		21	1	37818029	37904706	2	0.117	0.189	0.044 - 0.189	0.671947	0	0.867368	0
red	ENSG00000273300	AC000068.9	antisense		22	1	19441702	19442128	1	0.005	0.005	0.005	0.369966	0.00202722	0.392861	0.000920118
red	ENSG00000235246	RP1-5O6.5	antisense		22	1	38627326	38628254	1	0.018	0.018	0.018	0.537733	3.31e-06	0.625781	1.16e-08
red	ENSG00000231770	TMEM44-AS1	antisense	TMEM44 antisense RNA 1 [Source:HGNC Symbol;Acc:44272]	3	1	194304740	194310989	3	0.054	0.093	0.02 - 0.093	0.390236	0.00108954	0.503389	1.21e-05
red	ENSG00000272870	RP11-798M19.6	antisense		4	-1	174284931	174291597	4	0.017	0.023	0.009 - 0.023	0.508493	1.28e-05	0.560778	6.57e-07
red	ENSG00000248996	RP11-1334A24.6	antisense		5	1	176921996	176930648	1	0.046	0.046	0.046	-0.416994	0.000452756	-0.435699	0.000204312
red	ENSG00000272269	RP11-500C11.3	antisense		6	1	17706488	17707575	1	0.291	0.291	0.291	-0.423942	0.000356377	-0.333188	0.00549634
red	ENSG00000272558	U91328.21	antisense		6	-1	25984040	25999395	1	0.002	0.002	0.002	-0.556552	1.31e-06	-0.68242	1.47e-10
red	ENSG00000272941	RP11-134L10.1	antisense		7	1	134853155	134854299	1	0.1	0.1	0.1	0.233156	0.0558826	0.453026	0.000104793
red	ENSG00000254578	CTD-2517M22.16	antisense		8	1	145689200	145690484	1	0.018	0.018	0.018	0.660305	0	0.638006	4.86e-09
red	ENSG00000259834	RP11-284N8.3	lincRNA		1	-1	111196182	111199662	1	0.001	0.001	0.001	0.785853	0	0.78165	3.55e-15
red	ENSG00000226578	RP11-258F22.1	lincRNA		10	-1	38064299	38073059	1	0.004	0.004	0.004	0.59419	1.76e-07	0.685103	1.16e-10
red	ENSG00000273019	RP11-508N22.13	lincRNA		10	1	38438896	38439221	1	0.022	0.022	0.022	0.614803	5.21e-08	0.721986	3.71e-12
red	ENSG00000245532	NEAT1	lincRNA	nuclear paraspeckle assembly transcript 1 (non-protein coding) [Source:HGNC Symbol;Acc:30815]	11	1	65190245	65213011	4	0.033	0.055	0.016 - 0.055	0.759705	0	0.658727	1.02e-09
red	ENSG00000260877	RP11-211G23.2	lincRNA		11	1	69186231	69187279	1	0.047	0.047	0.047	0.329758	0.00603077	0.631319	7.84e-09
red	ENSG00000255183	RP11-720D4.3	lincRNA		11	-1	87429246	87430303	1	0.003	0.003	0.003	0.422109	0.000379777	0.802421	2.22e-16
red	ENSG00000257261	RP11-96H19.1	lincRNA		12	1	46777462	46850051	2	0.1	0.126	0.075 - 0.126	0.513799	1.01e-05	0.655052	1.36e-09
red	ENSG00000247400	DNAJC3-AS1	lincRNA	DNAJC3 antisense RNA 1 (head to head) [Source:HGNC Symbol;Acc:39808]	13	-1	96300987	96329179	2	0.049	0.084	0.015 - 0.084	0.526778	5.56e-06	0.747197	2.52e-13
red	ENSG00000270964	RP11-502I4.3	lincRNA		15	-1	67833410	67834942	1	0.006	0.006	0.006	0.241058	0.0479038	0.343196	0.00416783
red	ENSG00000259610	RP11-499F3.1	lincRNA		15	-1	81926228	81934531	1	0.284	0.284	0.284	0.376188	0.00168202	0.54538	1.51e-06
red	ENSG00000262194	CTD-3195I5.5	lincRNA		17	-1	3705459	3706676	1	0.002	0.002	0.002	0.305951	0.0114416	0.372715	0.00174734
red	ENSG00000267100	ILF3-AS1	lincRNA	ILF3 antisense RNA 1 (head to head) [Source:HGNC Symbol;Acc:27115]	19	-1	10762538	10764520	1	0.051	0.051	0.051	0.377066	0.00163784	0.415852	0.000420621
red	ENSG00000228541	AC093159.1	lincRNA		2	1	62690262	62691205	1	0.004	0.004	0.004	0.465511	7.67e-05	0.543542	1.67e-06
red	ENSG00000273148	RP5-1068E13.7	lincRNA		20	1	18775173	18776711	1	0.003	0.003	0.003	0.424171	0.000353546	0.437993	0.000187405
red	ENSG00000228386	RP5-1125A11.4	lincRNA		20	-1	32602775	32605555	1	0.015	0.015	0.015	0.177387	0.147593	0.429909	0.000253379
red	ENSG00000227330	AP000998.2	lincRNA		21	-1	19394687	19487222	1	0.06	0.06	0.06	0.423369	0.000363543	0.450084	0.000117669
red	ENSG00000273203	AC006946.16	lincRNA		22	1	17548711	17551565	1	0.014	0.014	0.014	0.223232	0.0674115	0.353699	0.00308755
red	ENSG00000225783	MIAT	lincRNA	myocardial infarction associated transcript (non-protein coding) [Source:HGNC Symbol;Acc:33425]	22	1	27042392	27072438	21	0.065	0.299	0.011 - 0.299	0.406497	0.000644206	0.61403	2.57e-08
red	ENSG00000206028	CTA-373H7.7	lincRNA		22	-1	27063656	27068617	1	0.606	0.606	0.606	0.469977	6.43e-05	0.654472	1.42e-09
red	ENSG00000223704	RP1-90L6.2	lincRNA		22	1	27254597	27261749	1	0.077	0.077	0.077	0.481315	4.07e-05	0.66732	5.15e-10
red	ENSG00000270022	RNU12	lincRNA	RNA, U12 small nuclear [Source:HGNC Symbol;Acc:19380]	22	1	43011250	43011913	2	0.017	0.029	0.004 - 0.029	0.704432	0	0.607813	3.87e-08
red	ENSG00000235947	EGOT	lincRNA	eosinophil granule ontogeny transcript (non-protein coding) [Source:HGNC Symbol;Acc:37129]	3	-1	4790876	4793274	1	0.11	0.11	0.11	-0.355728	0.00306815	-0.494649	1.81e-05
red	ENSG00000249988	RP11-669M16.1	lincRNA		4	1	14166079	14244437	2	0.012	0.018	0.006 - 0.018	0.7097	0	0.837693	0
red	ENSG00000272859	RP11-352E8.2	lincRNA		4	-1	73918079	73918634	1	0.002	0.002	0.002	0.418101	0.000435953	0.351898	0.00325283
red	ENSG00000270750	RP11-461L13.3	lincRNA		4	-1	153241696	153242196	1	0.008	0.008	0.008	0.386915	0.00120929	0.493085	1.94e-05
red	ENSG00000251183	AC091962.3	lincRNA		5	-1	153266988	153278547	1	0.054	0.054	0.054	0.390961	0.00106486	0.401103	0.000699463
red	ENSG00000272341	RP1-151F17.2	lincRNA		6	1	16764577	16767114	1	0.04	0.04	0.04	0.440852	0.000194982	0.726407	2.37e-12
red	ENSG00000270810	RP11-274B21.8	lincRNA		7	1	128327342	128327926	1	0.012	0.012	0.012	0.552277	1.62e-06	0.543723	1.65e-06
red	ENSG00000242258	LINC00996	lincRNA	long intergenic non-protein coding RNA 996 [Source:HGNC Symbol;Acc:27800]	7	1	150130742	150145228	2	0.169	0.273	0.065 - 0.273	0.610528	6.78e-08	0.584259	1.69e-07
red	ENSG00000270069	RP6-99M1.2	lincRNA		X	-1	45604639	45629677	2	0.011	0.022	0 - 0.022	-0.575791	4.82e-07	-0.499796	1.43e-05
red	ENSG00000273131	RP6-42F4.1	processed_transcript		1	-1	120693320	120697146	1	0.063	0.063	0.063	0.471275	6.1e-05	0.510346	8.75e-06
red	ENSG00000258441	LINC00641	processed_transcript	long intergenic non-protein coding RNA 641 [Source:HGNC Symbol;Acc:27511]	14	-1	21668238	21675059	2	0.007	0.013	0.001 - 0.013	0.315227	0.00908865	0.352072	0.00323652
red	ENSG00000267009	RP11-120M18.2	processed_transcript		17	1	66409764	66521090	4	0.301	0.986	0.042 - 0.986	0.413223	0.000461315	0.6321	7.42e-09
red	ENSG00000241577	RP11-523O18.7	sense_overlapping		10	-1	50092000	50143258	1	0.211	0.211	0.211	-0.46971	6.49e-05	-0.454579	9.85e-05
red	ENSG00000261324	RP11-174G6.5	sense_overlapping		12	-1	14915438	14920865	1	0.011	0.011	0.011	0.59683	7.81e-08	0.684362	1.24e-10
turquoise	ENSG00000272153	RP1-286D6.5	antisense		1	1	3701572	3702102	1	0.026	0.026	0.026	-0.462534	8.61e-05	-0.504249	1.16e-05
turquoise	ENSG00000242349	NPPA-AS1	antisense	NPPA antisense RNA 1 [Source:HGNC Symbol;Acc:37635]	1	1	11901074	11908136	2	0.155	0.299	0.012 - 0.299	-0.320037	0.0080446	-0.36665	0.00210303
turquoise	ENSG00000234166	ARHGEF19-AS1	antisense	ARHGEF19 antisense RNA 1 [Source:HGNC Symbol;Acc:39996]	1	1	16524349	16524852	1	0.002	0.002	0.002	-0.4386	0.000211649	-0.451119	0.000112983
turquoise	ENSG00000232335	RP11-435D7.3	antisense		1	1	36204990	36209177	1	0.007	0.007	0.007	0.849563	0	0.840434	0
turquoise	ENSG00000233589	RP4-694A7.2	antisense		1	1	68944812	68949222	1	0.001	0.001	0.001	0.708822	0	0.807064	0
turquoise	ENSG00000223653	RP11-131L23.1	antisense		1	1	85742398	85913807	2	0.024	0.039	0.01 - 0.039	-0.293125	0.0155604	-0.321544	0.00750037
turquoise	ENSG00000237568	RP4-620F22.2	antisense		1	1	89726265	89735437	1	0	0	0	-0.511318	1.13e-05	-0.538484	2.17e-06
turquoise	ENSG00000225938	RP4-575N6.4	antisense		1	-1	101701239	101702084	1	0.182	0.182	0.182	-0.361415	0.00260553	-0.429722	0.000255131
turquoise	ENSG00000237976	RP11-126K1.6	antisense		1	1	151319443	151320503	1	0.02	0.02	0.02	0.579799	3.89e-07	0.527926	3.72e-06
turquoise	ENSG00000228863	RP11-404F10.2	antisense		1	1	160640568	160653698	3	0.226	0.645	0.005 - 0.645	-0.574493	5.16e-07	-0.633855	6.55e-09
turquoise	ENSG00000224468	RP11-181K3.4	antisense		1	-1	183107537	183110417	1	0.015	0.015	0.015	-0.412834	0.000521351	-0.395077	0.000855331
turquoise	ENSG00000269890	RP5-1139B12.2	antisense		1	-1	228458144	228462098	1	0.387	0.387	0.387	-0.373669	0.00181483	-0.401932	0.000680154
turquoise	ENSG00000272599	RP11-152N13.16	antisense		10	-1	74884331	74885163	1	0.041	0.041	0.041	0.268619	0.0270624	0.352357	0.00320995
turquoise	ENSG00000270589	RP11-348N5.7	antisense		10	1	112670354	112672002	1	0.002	0.002	0.002	-0.411536	0.000544615	-0.41564	0.000423774
turquoise	ENSG00000226864	ATE1-AS1	antisense	ATE1 antisense RNA 1 [Source:HGNC Symbol;Acc:49496]	10	1	123687827	123711480	1	0.209	0.209	0.209	0.442303	0.000184896	0.446395	0.000135873
turquoise	ENSG00000251364	CTD-2516F10.2	antisense		11	-1	7448497	7533746	10	0.027	0.093	0.006 - 0.093	-0.467267	7.15e-05	-0.553317	9.9e-07
turquoise	ENSG00000247675	LRP4-AS1	antisense	LRP4 antisense RNA 1 [Source:HGNC Symbol;Acc:44128]	11	1	46867963	46895947	2	0.106	0.108	0.104 - 0.108	0.352483	0.0033638	0.404352	0.000626558
turquoise	ENSG00000254682	RP11-660L16.2	antisense		11	1	71159720	71163203	1	0.01	0.01	0.01	-0.353819	0.00323911	-0.376365	0.00156029
turquoise	ENSG00000257225	RP11-328C8.4	antisense		12	1	42853168	42859930	1	0.943	0.943	0.943	-0.476161	5.02e-05	-0.572448	3.39e-07
turquoise	ENSG00000257550	RP11-793H13.3	antisense		12	1	53907768	53911392	1	0.061	0.061	0.061	0.551628	1.68e-06	0.522565	4.85e-06
turquoise	ENSG00000258056	RP11-644F5.11	antisense		12	1	56122888	56124467	1	0.041	0.041	0.041	-0.230561	0.0587295	-0.37242	0.00176331
turquoise	ENSG00000257878	RP11-256L6.3	antisense		12	1	96390299	96405267	1	0.034	0.034	0.034	-0.45509	0.000114649	-0.432181	0.000232963
turquoise	ENSG00000257167	TMPO-AS1	antisense	TMPO antisense RNA 1 [Source:HGNC Symbol;Acc:44158]	12	-1	98906751	98910200	2	0.001	0.002	0 - 0.002	0.739462	5.94e-13	0.819922	0
turquoise	ENSG00000257221	RP11-689B22.2	antisense		12	1	109022463	109035094	2	0.09	0.136	0.044 - 0.136	-0.377295	0.00162649	-0.531062	3.18e-06
turquoise	ENSG00000258646	RP11-950C14.3	antisense		14	-1	75471422	75475184	1	0.112	0.112	0.112	0.428102	0.000308066	0.323968	0.00703706
turquoise	ENSG00000259073	FOXN3-AS2	antisense	FOXN3 antisense RNA 2 [Source:HGNC Symbol;Acc:30119]	14	1	90042560	90043821	1	0.029	0.029	0.029	-0.325801	0.00693341	-0.350554	0.00338134
turquoise	ENSG00000259536	RP11-111A22.1	antisense		15	1	40780240	40850183	2	0.048	0.05	0.046 - 0.05	-0.548651	1.94e-06	-0.596409	8.01e-08
turquoise	ENSG00000261183	RP11-532F12.5	antisense		15	-1	41128006	41136585	5	0.024	0.047	0.01 - 0.047	-0.660266	0	-0.55947	7.07e-07
turquoise	ENSG00000174171	RP11-23P13.6	antisense		15	1	42184991	42190773	4	0.027	0.049	0.003 - 0.049	-0.631866	1.65e-08	-0.628623	9.48e-09
turquoise	ENSG00000247240	UBL7-AS1	antisense	UBL7 antisense RNA 1 (head to head) [Source:HGNC Symbol;Acc:48614]	15	1	74753606	74773643	5	0.192	0.664	0.026 - 0.664	0.447914	0.000150241	0.487606	2.47e-05
turquoise	ENSG00000258725	PRC1-AS1	antisense	PRC1 antisense RNA 1 [Source:HGNC Symbol;Acc:48587]	15	1	91509575	91531854	2	0.023	0.025	0.021 - 0.025	0.83434	9.9e-19	0.907157	0
turquoise	ENSG00000263080	RP11-485G7.5	antisense		16	-1	11435666	11439068	2	0.06	0.109	0.01 - 0.109	0.481315	4.07e-05	0.602288	5.52e-08
turquoise	ENSG00000260719	AC009133.17	antisense		16	1	29756568	29759620	1	0.104	0.104	0.104	-0.601557	1.15e-07	-0.582098	1.92e-07
turquoise	ENSG00000261644	RP11-327F22.2	antisense		16	-1	50769624	50774627	1	0.013	0.013	0.013	-0.371111	0.00195926	-0.495539	1.73e-05
turquoise	ENSG00000259768	RP5-991G20.1	antisense		16	1	72699069	72821143	1	0.377	0.377	0.377	0.370424	0.00199978	0.538001	2.23e-06
turquoise	ENSG00000259901	RP5-991G20.4	antisense		16	1	72823142	72825522	1	0.097	0.097	0.097	0.442532	0.000183348	0.566424	4.79e-07
turquoise	ENSG00000260228	RP11-483P21.2	antisense		16	-1	83823572	83841439	4	0.024	0.059	0.007 - 0.059	-0.328396	0.00647885	-0.366814	0.00209263
turquoise	ENSG00000260932	RP11-483P21.6	antisense		16	-1	83963401	83964828	2	0.068	0.135	0 - 0.135	-0.323014	0.00745247	-0.345665	0.0038875
turquoise	ENSG00000264044	RP11-192H23.7	antisense		17	1	26960224	26962968	2	0.108	0.165	0.051 - 0.165	0.209222	0.0868788	0.315889	0.00868652
turquoise	ENSG00000265334	CTD-2349P21.11	antisense		17	-1	29161343	29190046	1	0.004	0.004	0.004	0.586403	2.71e-07	0.661137	8.44e-10
turquoise	ENSG00000267121	CTD-2020K17.1	antisense		17	-1	43268298	43299589	5	0.449	0.979	0.004 - 0.979	-0.574493	5.16e-07	-0.585926	1.53e-07
turquoise	ENSG00000235300	AC090627.1	antisense		17	1	46371709	46386124	3	0.026	0.046	0.012 - 0.046	-0.282208	0.0200195	-0.350733	0.00336391
turquoise	ENSG00000253730	RP11-893F2.13	antisense		17	-1	48235694	48238637	1	0.074	0.074	0.074	-0.368859	0.00209492	-0.424295	0.000311046
turquoise	ENSG00000267484	CTC-518P12.6	antisense		19	1	4838344	4838919	1	0.006	0.006	0.006	0.377982	0.00159286	0.417258	0.000400218
turquoise	ENSG00000269386	RAB11B-AS1	antisense	RAB11B antisense RNA 1 [Source:HGNC Symbol;Acc:44178]	19	-1	8439257	8455569	3	0.038	0.081	0.016 - 0.081	0.375463	0.00171932	0.41952	0.000369294
turquoise	ENSG00000267598	CTC-250I14.6	antisense		19	-1	13263885	13265007	2	0.452	0.84	0.064 - 0.84	-0.362866	0.00249805	-0.452107	0.000108666
turquoise	ENSG00000269131	AC004447.2	antisense		19	1	19101702	19104419	1	0.285	0.285	0.285	0.328549	0.00645295	0.396454	0.000817162
turquoise	ENSG00000267383	CTC-260E6.6	antisense		19	-1	20236186	20432114	6	0.189	0.881	0.01 - 0.881	0.464099	8.1e-05	0.575741	2.8e-07
turquoise	ENSG00000259436	CTC-378H22.2	antisense		19	1	42656721	42661675	1	0.086	0.086	0.086	-0.435241	0.000238959	-0.492869	1.96e-05
turquoise	ENSG00000272056	RP11-503P10.1	antisense		2	-1	27276486	27277144	1	0.01	0.01	0.01	0.302325	0.0124967	0.342158	0.00429091
turquoise	ENSG00000240401	AC012358.8	antisense		2	1	55535628	55573185	6	0.04	0.187	0.003 - 0.187	0.585067	2.92e-07	0.604632	4.75e-08
turquoise	ENSG00000234028	AC062029.1	antisense		2	1	88927057	88931339	2	0.006	0.008	0.004 - 0.008	0.253617	0.0371721	0.371437	0.00181744
turquoise	ENSG00000223960	AC009948.5	antisense		2	1	179278666	179304970	7	0.026	0.11	0.001 - 0.11	0.304462	0.011865	0.380761	0.00135906
turquoise	ENSG00000223725	AC007879.5	antisense		2	-1	208104588	208394519	3	0.063	0.153	0.008 - 0.153	-0.452838	0.000124877	-0.471097	5.02e-05
turquoise	ENSG00000271803	RP1-63M2.5	antisense		20	1	32262323	32263186	1	0.05	0.05	0.05	0.0654273	0.595243	0.263777	0.029744
turquoise	ENSG00000232442	CTD-3184A7.4	antisense		20	1	62258580	62260177	2	0.042	0.045	0.039 - 0.045	-0.54323	2.54e-06	-0.573214	3.24e-07
turquoise	ENSG00000272991	AF129408.17	antisense		21	1	40556395	40556825	1	0.003	0.003	0.003	0.473337	5.62e-05	0.454082	0.000100497
turquoise	ENSG00000238141	BRWD1-AS1	antisense	BRWD1 antisense RNA 1 [Source:HGNC Symbol;Acc:40614]	21	1	40687633	40695144	1	0.099	0.099	0.099	0.295034	0.0148762	0.319203	0.00797298
turquoise	ENSG00000261188	CTA-445C9.14	antisense		22	1	26908503	26910534	2	0.064	0.066	0.063 - 0.066	0.384815	0.00129103	0.442457	0.000158141
turquoise	ENSG00000224660	SH3BP5-AS1	antisense	SH3BP5 antisense RNA 1 [Source:HGNC Symbol;Acc:44501]	3	1	15295691	15306000	3	0.176	0.223	0.113 - 0.223	-0.717525	0	-0.700104	3.05e-11
turquoise	ENSG00000237485	SGOL1-AS1	antisense	SGOL1 antisense RNA 1 [Source:HGNC Symbol;Acc:41081]	3	1	20215736	20227919	2	0.079	0.157	0.001 - 0.157	0.785204	0	0.766657	2.53e-14
turquoise	ENSG00000239523	MYLK-AS1	antisense	MYLK antisense RNA 1 [Source:HGNC Symbol;Acc:42440]	3	1	123304389	123363415	3	0.272	0.273	0.271 - 0.273	0.291789	0.0160553	0.344066	0.0040671
turquoise	ENSG00000240666	MME-AS1	antisense	MME antisense RNA 1 [Source:HGNC Symbol;Acc:40376]	3	-1	154876530	154901074	1	0.117	0.117	0.117	0.727564	0	0.768051	2.13e-14
turquoise	ENSG00000272910	RP11-15L13.4	antisense		3	-1	179301050	179301550	1	0.005	0.005	0.005	0.325801	0.00693341	0.346875	0.00375628
turquoise	ENSG00000232874	RP11-135A1.2	antisense		3	-1	193848405	193848990	1	0.023	0.023	0.023	-0.399359	0.00081384	-0.408051	0.000552037
turquoise	ENSG00000232832	LMLN-AS1	antisense	LMLN antisense RNA 1 [Source:HGNC Symbol;Acc:40738]	3	-1	197765192	197766105	1	0.017	0.017	0.017	-0.417949	0.000438236	-0.411338	0.000492678
turquoise	ENSG00000250906	RP11-632F7.3	antisense		4	1	40814796	40828168	1	0.059	0.059	0.059	0.28572	0.0184786	0.394199	0.000880492
turquoise	ENSG00000246560	RP11-10L12.4	antisense		4	1	103749212	103765232	1	0.043	0.043	0.043	0.363782	0.00243223	0.383551	0.00124379
turquoise	ENSG00000261604	CTD-2636A23.2	antisense		5	1	43287703	43290941	2	0.02	0.03	0.01 - 0.03	-0.378555	0.00156531	-0.382248	0.00129648
turquoise	ENSG00000237705	AC008937.2	antisense		5	-1	56137843	56157991	1	0.194	0.194	0.194	-0.556552	1.31e-06	-0.62699	1.06e-08
turquoise	ENSG00000249318	AC010468.2	antisense		5	-1	110601507	110605787	1	0.029	0.029	0.029	0.325533	0.00698176	0.383891	0.00123037
turquoise	ENSG00000247049	CTC-338M12.7	antisense		5	-1	180651646	180657685	1	0.064	0.064	0.064	-0.238806	0.0500758	-0.321392	0.00753026
turquoise	ENSG00000247925	RP3-510L9.1	antisense		6	1	11173685	11259332	1	0.002	0.002	0.002	-0.488415	3.03e-05	-0.569465	4.02e-07
turquoise	ENSG00000272540	XXbac-BPG252P9.9	antisense		6	-1	30690882	30691654	1	0.209	0.209	0.209	0.847044	0	0.863307	0
turquoise	ENSG00000226533	BTBD9-AS1	antisense	BTBD9 antisense RNA 1 [Source:HGNC Symbol;Acc:40959]	6	1	38449468	38450307	1	0.005	0.005	0.005	-0.488529	3.02e-05	-0.527597	3.78e-06
turquoise	ENSG00000229862	RP11-505P4.7	antisense		6	1	74233341	74280319	2	0.031	0.062	0.001 - 0.062	-0.5046	1.51e-05	-0.378492	0.0014598
turquoise	ENSG00000273237	CTB-119C2.1	antisense		7	-1	26213153	26214565	1	0.022	0.022	0.022	-0.487079	3.2e-05	-0.491247	2.1e-05
turquoise	ENSG00000273219	RP11-644N4.1	antisense		7	1	135389285	135389589	1	0.01	0.01	0.01	-0.392411	0.00101702	-0.317978	0.00823052
turquoise	ENSG00000250714	RP11-1149O23.4	antisense		8	-1	23082746	23088428	1	0.205	0.205	0.205	-0.632439	1.58e-08	-0.615625	2.31e-08
turquoise	ENSG00000261449	RP11-589C21.5	antisense		8	-1	42009290	42010281	1	0.214	0.214	0.214	-0.401344	0.000762995	-0.376183	0.0015692
turquoise	ENSG00000254432	RP11-33I11.2	antisense		8	-1	61721294	61722165	1	0.03	0.03	0.03	-0.23705	0.0518248	-0.319102	0.00799391
turquoise	ENSG00000246528	RP11-159H10.3	antisense		8	1	70746346	70767206	4	0.005	0.008	0.002 - 0.008	-0.510516	1.17e-05	-0.466893	5.98e-05
turquoise	ENSG00000236896	RP11-535C21.3	antisense		9	-1	100748833	100749938	1	0.06	0.06	0.06	0.610566	6.76e-08	0.599798	6.47e-08
turquoise	ENSG00000228487	RP13-225O21.2	antisense		9	-1	129976314	129984186	1	0.002	0.002	0.002	-0.308852	0.0106544	-0.382608	0.00128173
turquoise	ENSG00000225951	ODF2-AS1	antisense	ODF2 antisense RNA 1 [Source:HGNC Symbol;Acc:49461]	9	-1	131231236	131235291	1	0.025	0.025	0.025	0.697713	0	0.665781	5.83e-10
turquoise	ENSG00000223478	RP11-545E17.3	antisense		9	1	131486724	131495473	1	0.197	0.197	0.197	0.528534	5.12e-06	0.592981	9.92e-08
turquoise	ENSG00000238123	MID1IP1-AS1	antisense	MID1IP1 antisense RNA 1 [Source:HGNC Symbol;Acc:40932]	X	-1	38660821	38663136	1	0.094	0.094	0.094	0.402565	0.000733162	0.466932	5.97e-05
turquoise	ENSG00000270172	RP5-1024G6.8	lincRNA		1	-1	53708036	53710212	1	0.022	0.022	0.022	0.497233	2.08e-05	0.528477	3.62e-06
turquoise	ENSG00000234184	RP5-887A10.1	lincRNA		1	1	81001440	81112473	3	0.05	0.09	0.02 - 0.09	-0.725999	0	-0.715782	6.88e-12
turquoise	ENSG00000270066	SCARNA2	lincRNA	small Cajal body-specific RNA 2 [Source:HGNC Symbol;Acc:32558]	1	1	109642815	109643241	2	0.122	0.122	0.122 - 0.122	-0.425774	0.000334305	-0.456796	9.02e-05
turquoise	ENSG00000223881	RP11-553K8.2	lincRNA		1	-1	198566854	198567998	1	0.005	0.005	0.005	0.359927	0.00272015	0.480584	3.36e-05
turquoise	ENSG00000273162	RP11-108L7.15	lincRNA		10	-1	102819786	102820762	1	0.005	0.005	0.005	0.593694	1.81e-07	0.752524	1.37e-13
turquoise	ENSG00000255135	RP11-111M22.3	lincRNA		11	-1	76152382	76155700	2	0.055	0.055	0.055 - 0.055	0.365004	0.0023469	0.449198	0.000121821
turquoise	ENSG00000260423	RP13-735L24.1	lincRNA		12	1	9520060	9550213	1	0.065	0.065	0.065	0.357484	0.00291804	0.36654	0.00211007
turquoise	ENSG00000255670	RP11-253I19.3	lincRNA		12	1	12638287	12644515	1	0.014	0.014	0.014	-0.477688	4.71e-05	-0.462683	7.11e-05
turquoise	ENSG00000257698	RP11-620J15.3	lincRNA		12	-1	58325311	58329958	4	0.045	0.068	0.008 - 0.068	0.548803	1.93e-06	0.629149	9.14e-09
turquoise	ENSG00000256128	LINC00944	lincRNA	long intergenic non-protein coding RNA 944 [Source:HGNC Symbol;Acc:48640]	12	-1	127214333	127256957	6	0.047	0.225	0.006 - 0.225	-0.566821	7.73e-07	-0.439732	0.000175461
turquoise	ENSG00000238121	LINC00426	lincRNA	long intergenic non-protein coding RNA 426 [Source:HGNC Symbol;Acc:42761]	13	-1	30914407	30951282	9	0.035	0.153	0.004 - 0.153	0.748406	0	0.728326	1.94e-12
turquoise	ENSG00000253364	RP11-731F5.2	lincRNA		14	-1	106110833	106115394	2	0.109	0.145	0.073 - 0.145	-0.39829	0.000842477	-0.401425	0.000691908
turquoise	ENSG00000259560	RP11-648K4.2	lincRNA		15	-1	87975289	88247083	1	0.033	0.033	0.033	0.469519	6.54e-05	0.528847	3.55e-06
turquoise	ENSG00000260260	RP11-304L19.5	lincRNA		16	-1	2204798	2205359	1	0.002	0.002	0.002	0.503111	1.62e-05	0.534397	2.68e-06
turquoise	ENSG00000245694	CRNDE	lincRNA	colorectal neoplasia differentially expressed (non-protein coding) [Source:HGNC Symbol;Acc:37078]	16	-1	54952775	54963101	10	0.038	0.181	0.002 - 0.181	0.623812	2.91e-08	0.807061	0
turquoise	ENSG00000260658	RP11-368L12.1	lincRNA		16	-1	63348168	63651950	3	0.038	0.049	0.018 - 0.049	-0.411536	0.000544615	-0.391256	0.000969804
turquoise	ENSG00000261008	AC004158.2	lincRNA		16	-1	72459384	72698908	5	0.058	0.125	0.004 - 0.125	0.652517	1.84e-09	0.709054	1.32e-11
turquoise	ENSG00000230969	AC104024.2	lincRNA		17	1	16891643	16893491	1	0.157	0.157	0.157	-0.443257	0.000178526	-0.508871	9.38e-06
turquoise	ENSG00000267002	RP11-242D8.1	lincRNA		17	-1	41316200	41322420	1	0.006	0.006	0.006	0.406001	0.000654863	0.42643	0.000287835
turquoise	ENSG00000263470	RP11-160O5.1	lincRNA		17	1	63096930	63107176	1	0.007	0.007	0.007	0.533496	4.05e-06	0.615735	2.29e-08
turquoise	ENSG00000267731	RP11-147L13.8	lincRNA		17	1	66186025	66188943	1	0.074	0.074	0.074	0.518151	8.27e-06	0.553058	1e-06
turquoise	ENSG00000263731	RP11-498C9.15	lincRNA		17	-1	79836301	79838982	1	0.101	0.101	0.101	0.40329	0.000715955	0.50036	1.39e-05
turquoise	ENSG00000266913	CTC-548K16.2	lincRNA		19	-1	14416270	14481008	2	0.066	0.076	0.056 - 0.076	-0.355728	0.00306815	-0.385013	0.001187
turquoise	ENSG00000270164	AC006129.4	lincRNA		19	1	42041545	42043266	4	0.041	0.083	0.027 - 0.083	-0.297553	0.014013	-0.429376	0.000258406
turquoise	ENSG00000273245	RP11-434P11.2	lincRNA		2	-1	73977383	73977913	1	0.019	0.019	0.019	-0.299271	0.0134497	-0.309794	0.0101451
turquoise	ENSG00000232504	AC105053.4	lincRNA		2	1	86116403	86118103	1	0.005	0.005	0.005	-0.418483	0.000430292	-0.381223	0.00133932
turquoise	ENSG00000235621	LINC00494	lincRNA	long intergenic non-protein coding RNA 494 [Source:HGNC Symbol;Acc:27657]	20	1	46988693	46999372	4	0.161	0.512	0.023 - 0.512	-0.552773	1.58e-06	-0.519318	5.69e-06
turquoise	ENSG00000241679	RP11-80H8.4	lincRNA		3	1	142842204	142850735	2	0.006	0.006	0.005 - 0.006	-0.463374	8.33e-05	-0.461026	7.61e-05
turquoise	ENSG00000250312	ZNF718	lincRNA	zinc finger protein 718 [Source:HGNC Symbol;Acc:26889]	4	1	124386	157779	6	0.644	0.915	0.106 - 0.915	0.60213	1.12e-07	0.637962	4.87e-09
turquoise	ENSG00000273472	RP11-102N12.3	lincRNA		4	1	141677682	141679075	1	0.4	0.4	0.4	-0.775012	0	-0.746034	2.87e-13
turquoise	ENSG00000245812	RP11-175K6.1	lincRNA		5	1	158527491	158544486	3	0.021	0.044	0.009 - 0.044	0.653968	1.35e-09	0.667585	5.04e-10
turquoise	ENSG00000254319	RP11-134O21.1	lincRNA		8	-1	2523591	2585991	6	0.149	0.277	0.005 - 0.277	0.470436	6.31e-05	0.575036	2.92e-07
turquoise	ENSG00000253214	RP11-1149M10.2	lincRNA		8	1	82066514	82076834	2	0.029	0.03	0.027 - 0.03	0.705921	0	0.694088	5.27e-11
turquoise	ENSG00000259820	AC083843.1	lincRNA		8	-1	135804263	135810515	1	0.005	0.005	0.005	0.420506	0.000401399	0.515374	6.88e-06
turquoise	ENSG00000232412	RP1-315G1.3	lincRNA		X	-1	123093083	123095191	1	0.004	0.004	0.004	0.508341	1.28e-05	0.504293	1.16e-05
turquoise	ENSG00000203709	C1orf132	processed_transcript	chromosome 1 open reading frame 132 [Source:HGNC Symbol;Acc:32018]	1	-1	207974863	208042495	5	0.041	0.11	0 - 0.11	-0.750162	0	-0.693352	5.63e-11
turquoise	ENSG00000196668	LINC00173	processed_transcript	long intergenic non-protein coding RNA 173 [Source:HGNC Symbol;Acc:33791]	12	1	116971227	116974323	4	0.129	0.459	0.007 - 0.459	-0.451464	0.000131524	-0.455682	9.43e-05
turquoise	ENSG00000231607	DLEU2	processed_transcript	deleted in lymphocytic leukemia 2 (non-protein coding) [Source:HGNC Symbol;Acc:13748]	13	-1	50601269	50699856	8	0.004	0.006	0 - 0.006	0.612704	5.94e-08	0.67437	2.89e-10
turquoise	ENSG00000187621	TCL6	processed_transcript	T-cell leukemia/lymphoma 6 (non-protein coding) [Source:HGNC Symbol;Acc:13463]	14	1	96116835	96146170	11	0.313	0.609	0.042 - 0.609	0.458984	9.88e-05	0.488086	2.42e-05
turquoise	ENSG00000247556	OIP5-AS1	processed_transcript	OIP5 antisense RNA 1 [Source:HGNC Symbol;Acc:43563]	15	1	41576188	41601901	10	0.009	0.029	0 - 0.029	0.574684	5.11e-07	0.609335	3.5e-08
turquoise	ENSG00000251513	RP11-155G15.2	processed_transcript		5	1	96519303	96772921	1	0.003	0.003	0.003	-0.456602	9.09e-05	-0.423043	0.000325444
turquoise	ENSG00000254363	CTB-131B5.5	processed_transcript		5	1	139536904	139552636	2	0.025	0.028	0.022 - 0.028	-0.428904	0.00029948	-0.409175	0.000531044
turquoise	ENSG00000118412	CASP8AP2	processed_transcript	caspase 8 associated protein 2 [Source:HGNC Symbol;Acc:1510]	6	1	90539613	90584155	7	0.855	1	0.599 - 1	0.28278	0.019761	0.39189	0.000949893
turquoise	ENSG00000246582	RP11-1149O23.3	processed_transcript		8	1	23081984	23088439	3	0.205	0.354	0.05 - 0.354	-0.558461	1.19e-06	-0.583303	1.79e-07
turquoise	ENSG00000260368	RP11-521I2.3	sense_overlapping		8	-1	101925475	101926616	1	0.051	0.051	0.051	-0.300416	0.0130852	-0.330232	0.00595423
yellow	ENSG00000271895	RP4-635E18.8	antisense		1	1	11089716	11090585	1	0.004	0.004	0.004	-0.834676	0	-0.707278	1.56e-11
yellow	ENSG00000227070	RP11-191G24.1	antisense		1	1	51983981	52027301	2	0.002	0.004	0 - 0.004	0.436348	0.00022962	0.814168	0
yellow	ENSG00000228086	RP5-837M10.4	antisense		1	-1	100927955	100951553	1	0.006	0.006	0.006	-0.586823	2.65e-07	-0.552849	1.02e-06
yellow	ENSG00000233184	RP11-421L21.3	antisense		1	1	101491434	101552821	6	0.005	0.008	0.003 - 0.008	-0.803489	0	-0.711357	1.06e-11
yellow	ENSG00000259357	RP11-316M1.12	antisense		1	1	150937736	150938734	2	0.003	0.003	0.003 - 0.003	-0.637707	1.04e-08	-0.639277	4.43e-09
yellow	ENSG00000228063	RP11-135J2.4	antisense		1	-1	219259944	219347303	1	0.151	0.151	0.151	0.455892	0.0001112	0.663471	7.02e-10
yellow	ENSG00000228548	ITPKB-AS1	antisense	ITPKB antisense RNA 1 [Source:HGNC Symbol;Acc:40312]	1	1	226856598	226864046	1	0.018	0.018	0.018	0.2711	0.0256387	0.421881	0.000339353
yellow	ENSG00000181800	CELF2-AS1	antisense	CELF2 antisense RNA 1 [Source:HGNC Symbol;Acc:23515]	10	-1	11358797	11361847	1	0.55	0.55	0.55	-0.513532	1.02e-05	-0.584094	1.71e-07
yellow	ENSG00000234961	RP11-124N14.3	antisense		10	-1	17275324	17276832	1	0.417	0.417	0.417	-0.340421	0.00469883	-0.556606	8.27e-07
yellow	ENSG00000228701	TNKS2-AS1	antisense	TNKS2 antisense RNA 1 (head to head) [Source:HGNC Symbol;Acc:45173]	10	-1	93542596	93558048	2	0.05	0.052	0.048 - 0.052	0.471924	5.95e-05	0.588679	1.29e-07
yellow	ENSG00000258297	RP11-658F2.8	antisense		11	1	66433507	66435845	2	0.019	0.02	0.018 - 0.02	-0.689964	0	-0.465201	6.41e-05
yellow	ENSG00000258449	RP11-713N11.4	antisense		12	-1	25249802	25253914	1	0.015	0.015	0.015	0.649158	3.15e-09	0.760144	5.57e-14
yellow	ENSG00000258168	RP11-588H23.3	antisense		12	1	70861860	70932859	8	0.032	0.081	0.004 - 0.081	0.693629	0	0.811887	0
yellow	ENSG00000257000	RP13-820C6.2	antisense		12	-1	132562348	132565005	1	0.001	0.001	0.001	-0.668512	0	-0.550939	1.13e-06
yellow	ENSG00000230641	USP12-AS2	antisense	USP12 antisense RNA 2 (head to head) [Source:HGNC Symbol;Acc:39962]	13	1	27746396	27757135	1	0.013	0.013	0.013	0.509677	1.21e-05	0.583778	1.74e-07
yellow	ENSG00000258843	RP11-286O18.1	antisense		14	1	51288598	51290219	1	0.045	0.045	0.045	0.435699	0.000235053	0.547235	1.37e-06
yellow	ENSG00000259468	RP11-1084A12.2	antisense		15	1	34547487	34550033	1	0.006	0.006	0.006	-0.467878	6.98e-05	-0.720954	4.12e-12
yellow	ENSG00000260824	CTD-2235H24.2	antisense		15	1	75192333	75193030	1	0.024	0.024	0.024	-0.633889	1.41e-08	-0.502826	1.24e-05
yellow	ENSG00000177699	RP11-16K12.1	antisense		15	1	79271231	79278268	1	0.313	0.313	0.313	0.655304	9.43e-10	0.781999	3.55e-15
yellow	ENSG00000259376	RP11-505E24.3	antisense		15	-1	101583921	101589661	1	0.092	0.092	0.092	0.510402	1.17e-05	0.47864	3.65e-05
yellow	ENSG00000261346	RP11-297C4.2	antisense		16	-1	30488501	30500674	1	0.1	0.1	0.1	0.669886	0	0.72058	4.27e-12
yellow	ENSG00000260744	RP11-329J18.3	antisense		16	1	47230222	47236340	1	0.001	0.001	0.001	-0.534145	3.93e-06	-0.434048	0.00021733
yellow	ENSG00000265205	AC010761.13	antisense		17	-1	26997072	26999822	1	0.005	0.005	0.005	-0.444288	0.000171873	-0.407831	0.000556232
yellow	ENSG00000266002	RP11-567L7.5	antisense		17	-1	57477849	57480664	1	0.05	0.05	0.05	-0.518494	8.14e-06	-0.505161	1.12e-05
yellow	ENSG00000267165	RP11-78A19.3	antisense		18	-1	11851413	11852750	1	0.008	0.008	0.008	-0.575791	4.82e-07	-0.493902	1.87e-05
yellow	ENSG00000267214	CTC-265F19.3	antisense		19	1	2631952	2632847	1	0.024	0.024	0.024	-0.659274	0	-0.66441	6.51e-10
yellow	ENSG00000267163	AC084219.3	antisense		19	-1	44598503	44603864	1	0.046	0.046	0.046	-0.308127	0.0108466	-0.356482	0.00284675
yellow	ENSG00000267282	CTB-129P6.4	antisense		19	-1	45385284	45394133	1	0.208	0.208	0.208	-0.509715	1.21e-05	-0.514466	7.19e-06
yellow	ENSG00000267871	CTC-444N24.6	antisense		19	-1	57778588	57791702	2	0.218	0.219	0.217 - 0.219	-0.713899	0	-0.665774	5.84e-10
yellow	ENSG00000271787	RP11-254F7.3	antisense		2	-1	10194548	10194993	1	0.011	0.011	0.011	-0.685498	0	-0.599904	6.43e-08
yellow	ENSG00000225889	AC074289.1	antisense		2	1	64370373	64479993	6	0.05	0.157	0.006 - 0.157	0.674238	0	0.854202	0
yellow	ENSG00000272807	RP11-260M2.1	antisense		2	1	210893141	210893880	1	0.002	0.002	0.002	-0.815895	0	-0.592335	1.03e-07
yellow	ENSG00000235159	RP6-109B7.4	antisense		22	-1	46463236	46465771	1	0.02	0.02	0.02	-0.639424	8.96e-09	-0.541026	1.9e-06
yellow	ENSG00000271870	RP11-97C16.1	antisense		3	1	3194626	3195119	1	0.002	0.002	0.002	-0.514257	9.86e-06	-0.477266	3.87e-05
yellow	ENSG00000272758	RP11-299J3.8	antisense		3	1	122135054	122162027	5	0.018	0.048	0.001 - 0.048	-0.665801	0	-0.531625	3.09e-06
yellow	ENSG00000249993	BFSP2-AS1	antisense	BFSP2 antisense RNA 1 [Source:HGNC Symbol;Acc:28425]	3	-1	133148113	133174620	1	0.09	0.09	0.09	0.630797	1.79e-08	0.831554	0
yellow	ENSG00000242522	KLHL6-AS1	antisense	KLHL6 antisense RNA 1 [Source:HGNC Symbol;Acc:40850]	3	1	183266523	183270114	1	0.066	0.066	0.066	0.453869	0.000120096	0.608488	3.7e-08
yellow	ENSG00000270959	LPP-AS2	antisense	LPP antisense RNA 2 [Source:HGNC Symbol;Acc:27952]	3	-1	187868994	187871845	1	0.084	0.084	0.084	0.175249	0.152595	0.536849	2.36e-06
yellow	ENSG00000272588	RP11-440L14.4	antisense		4	-1	750810	751528	1	0.406	0.406	0.406	-0.487575	3.14e-05	-0.535795	2.5e-06
yellow	ENSG00000250698	RP11-392B6.1	antisense		4	1	141049169	141055719	1	0.093	0.093	0.093	0.189029	0.122488	0.413981	0.000449234
yellow	ENSG00000272323	CTD-2517O10.6	antisense		5	-1	34837654	34839383	1	0.008	0.008	0.008	-0.739932	0	-0.672604	3.35e-10
yellow	ENSG00000247679	RP11-1277A3.1	antisense		5	1	177038254	177046755	1	0.026	0.026	0.026	-0.577929	4.3e-07	-0.502441	1.27e-05
yellow	ENSG00000248367	CTB-129O4.1	antisense		5	1	179720245	179722253	1	0.242	0.242	0.242	-0.439287	0.00020643	-0.447504	0.000130147
yellow	ENSG00000230648	RP3-406P24.3	antisense		6	-1	4019077	4021449	1	0.011	0.011	0.011	0.352445	0.00336742	0.493916	1.87e-05
yellow	ENSG00000223537	RP5-919F19.5	antisense		6	1	109809109	109828003	1	0.07	0.07	0.07	-0.594381	1.74e-07	-0.598582	6.99e-08
yellow	ENSG00000224046	AC005076.5	antisense		7	-1	86780739	86781736	2	0.004	0.004	0.004 - 0.004	0.372027	0.00190637	0.394905	0.000860199
yellow	ENSG00000273489	RP11-180C16.1	antisense		7	-1	131178723	131182453	1	0.003	0.003	0.003	-0.466504	7.37e-05	-0.470189	5.22e-05
yellow	ENSG00000272661	RP4-548D19.3	antisense		7	1	150937485	150938058	1	0.048	0.048	0.048	-0.529526	4.89e-06	-0.52369	4.59e-06
yellow	ENSG00000272486	RP11-532M24.1	antisense		8	1	125591872	125592889	1	0.06	0.06	0.06	-0.631026	1.76e-08	-0.592797	1e-07
yellow	ENSG00000235481	RP11-133O22.6	antisense		9	-1	33785948	33818793	1	0.046	0.046	0.046	0.400428	0.000786091	0.492836	1.96e-05
yellow	ENSG00000272506	RP4-535B20.4	lincRNA		1	-1	65469153	65469770	1	0.007	0.007	0.007	-0.592243	1.96e-07	-0.579473	2.25e-07
yellow	ENSG00000231346	LINC01160	lincRNA	long intergenic non-protein coding RNA 1160 [Source:HGNC Symbol;Acc:49525]	1	-1	112142277	112151345	3	0.197	0.348	0.01 - 0.348	0.48372	3.68e-05	0.572792	3.32e-07
yellow	ENSG00000272993	RP11-196G18.24	lincRNA		1	1	149817383	149818053	1	0.005	0.005	0.005	-0.687712	0	-0.603404	5.14e-08
yellow	ENSG00000231507	RP11-134P9.3	lincRNA		1	1	203256280	203257929	2	0.197	0.359	0.036 - 0.359	0.49456	2.34e-05	0.614073	2.56e-08
yellow	ENSG00000259865	RP11-488L18.10	lincRNA		1	-1	247350583	247351828	1	0.002	0.002	0.002	-0.787113	0	-0.639627	4.32e-09
yellow	ENSG00000271046	RP11-138I18.2	lincRNA		10	1	11721674	11722513	1	0.016	0.016	0.016	0.650494	2.6e-09	0.744453	3.43e-13
yellow	ENSG00000229671	LINC01150	lincRNA	long intergenic non-protein coding RNA 1150 [Source:HGNC Symbol;Acc:49469]	11	1	1923877	1929145	1	0.242	0.242	0.242	0.231706	0.0574593	0.476885	3.93e-05
yellow	ENSG00000255503	RP11-113K21.4	lincRNA		11	-1	82783444	82808238	1	0.01	0.01	0.01	0.405161	0.000673264	0.460341	7.82e-05
yellow	ENSG00000254987	RP11-563P16.1	lincRNA		11	-1	103546722	103765999	1	0.012	0.012	0.012	0.665114	0	0.864466	0
yellow	ENSG00000255864	RP11-444D3.1	lincRNA		12	-1	24366190	24715524	6	0.007	0.013	0.001 - 0.013	0.640455	8.17e-09	0.627549	1.02e-08
yellow	ENSG00000258879	RP11-713N11.5	lincRNA		12	1	25164349	25173827	1	0.922	0.922	0.922	0.645417	4.99e-09	0.881275	0
yellow	ENSG00000255856	RP11-87C12.5	lincRNA		12	-1	122445340	122457920	1	0.011	0.011	0.011	0.430316	0.000284885	0.637648	4.98e-09
yellow	ENSG00000259483	RP11-930O11.2	lincRNA		14	-1	56770208	56777479	1	0.004	0.004	0.004	-0.676986	0	-0.517722	6.15e-06
yellow	ENSG00000270127	RP11-526I2.5	lincRNA		15	-1	101087972	101090358	1	0.014	0.014	0.014	-0.497347	2.07e-05	-0.464715	6.54e-05
yellow	ENSG00000260539	RP11-252A24.7	lincRNA		16	-1	74481325	74483790	1	0.069	0.069	0.069	-0.604191	9.89e-08	-0.575393	2.86e-07
yellow	ENSG00000260896	RP11-314O13.1	lincRNA		16	-1	80862632	80926492	4	0.062	0.187	0.005 - 0.187	0.38806	0.00116672	0.637833	4.92e-09
yellow	ENSG00000269928	RP11-849F2.8	lincRNA		17	-1	8128139	8128798	1	0.033	0.033	0.033	-0.667214	0	-0.581732	1.97e-07
yellow	ENSG00000273290	CTC-297N7.8	lincRNA		17	-1	10575791	10579323	1	0.026	0.026	0.026	-0.401878	0.00074981	-0.443883	0.000149717
yellow	ENSG00000205837	LINC00487	lincRNA	long intergenic non-protein coding RNA 487 [Source:HGNC Symbol;Acc:42947]	2	-1	6868309	6910442	3	0.125	0.363	0.004 - 0.363	0.602054	1.12e-07	0.938656	0
yellow	ENSG00000260837	RP11-434B12.1	lincRNA		2	-1	8861264	8862816	1	0.048	0.048	0.048	-0.47494	5.27e-05	-0.48596	2.66e-05
yellow	ENSG00000272048	RP11-458N5.1	lincRNA		2	-1	25450724	25451090	1	0.006	0.006	0.006	-0.681834	0	-0.769227	1.83e-14
yellow	ENSG00000272711	RP11-259N19.1	lincRNA		2	-1	75059782	75061114	1	0.046	0.046	0.046	-0.669008	0	-0.639279	4.43e-09
yellow	ENSG00000270019	RP11-141B14.1	lincRNA		2	-1	114645780	114647327	1	0.005	0.005	0.005	0.225942	0.0640873	0.379288	0.00142375
yellow	ENSG00000223768	LINC00205	lincRNA	long intergenic non-protein coding RNA 205 [Source:HGNC Symbol;Acc:16420]	21	1	46713200	46717269	1	0.12	0.12	0.12	-0.587739	2.52e-07	-0.493902	1.87e-05
yellow	ENSG00000241163	LINC00877	lincRNA	long intergenic non-protein coding RNA 877 [Source:HGNC Symbol;Acc:27706]	3	-1	72084451	72291716	9	0.107	0.242	0.017 - 0.242	0.659045	0	0.942362	0
yellow	ENSG00000239946	ZBTB20-AS3	lincRNA	ZBTB20 antisense RNA 3 [Source:HGNC Symbol;Acc:42422]	3	1	114591961	114595361	1	0.02	0.02	0.02	-0.474749	5.31e-05	-0.444401	0.000146758
yellow	ENSG00000273437	RP11-434H6.7	lincRNA		3	-1	128882449	128882783	1	0.002	0.002	0.002	-0.586976	2.63e-07	-0.518775	5.84e-06
yellow	ENSG00000224187	RP11-132N15.3	lincRNA		3	-1	187676563	187694195	2	0.025	0.036	0.013 - 0.036	0.494942	2.3e-05	0.857891	0
yellow	ENSG00000273375	RP11-803P9.1	lincRNA		3	1	197516571	197517240	1	0.001	0.001	0.001	0.413826	0.000504177	0.419488	0.000369718
yellow	ENSG00000251009	RP13-494C23.1	lincRNA		4	-1	25866503	25871172	1	0.028	0.028	0.028	0.449326	0.000142518	0.658986	1e-09
yellow	ENSG00000269893	SNHG8	lincRNA	small nucleolar RNA host gene 8 (non-protein coding) [Source:HGNC Symbol;Acc:33098]	4	1	119199864	119200978	6	0.018	0.03	0.002 - 0.03	-0.488186	3.06e-05	-0.415023	0.000433079
yellow	ENSG00000251372	LINC00499	lincRNA	long intergenic non-protein coding RNA 499 [Source:HGNC Symbol;Acc:43436]	4	1	139230865	139345498	4	0.014	0.026	0.002 - 0.026	-0.500973	1.77e-05	-0.542077	1.8e-06
yellow	ENSG00000260303	RP11-203B7.2	lincRNA		4	-1	146973756	146977914	1	0.035	0.035	0.035	0.73287	0	0.92412	0
yellow	ENSG00000251054	CTD-2215E18.3	lincRNA		5	-1	96559075	96563661	1	0.004	0.004	0.004	-0.55075	1.75e-06	-0.503596	1.2e-05
yellow	ENSG00000272112	CTB-113P19.5	lincRNA		5	-1	151104392	151104917	1	0.004	0.004	0.004	-0.58354	3.17e-07	-0.54641	1.43e-06
yellow	ENSG00000272221	XXbac-BPG181B23.7	lincRNA		6	-1	31362066	31363272	1	0.369	0.369	0.369	-0.709585	0	-0.699464	3.24e-11
yellow	ENSG00000236039	AC019117.2	lincRNA		7	-1	17474101	17500296	2	0.027	0.043	0.011 - 0.043	0.436844	0.000225544	0.587348	1.4e-07
yellow	ENSG00000226598	AC017060.1	lincRNA		7	-1	17503069	17598533	1	0.052	0.052	0.052	0.412643	0.000524714	0.568417	4.27e-07
yellow	ENSG00000235475	RP11-166O4.5	lincRNA		7	1	66800963	66805011	1	0.006	0.006	0.006	-0.657098	4.49e-10	-0.521783	5.04e-06
yellow	ENSG00000254153	CTA-398F10.2	lincRNA		8	-1	8314419	8318847	1	0.53	0.53	0.53	0.146849	0.231507	0.3306	0.00589549
yellow	ENSG00000253140	RP11-567J20.3	lincRNA		8	-1	49428412	49429649	1	0.014	0.014	0.014	0.460396	9.35e-05	0.760686	5.24e-14
yellow	ENSG00000261087	KB-1460A1.5	lincRNA		8	-1	102179033	102181857	1	0.075	0.075	0.075	-0.657633	3.13e-10	-0.678086	2.12e-10
yellow	ENSG00000270189	RP11-258C19.7	lincRNA		X	1	53198279	53200096	1	0.009	0.009	0.009	-0.716914	0	-0.603249	5.2e-08
yellow	ENSG00000230590	FTX	lincRNA	FTX transcript, XIST regulator (non-protein coding) [Source:HGNC Symbol;Acc:37190]	X	-1	73183790	73513409	10	0.063	0.291	0.003 - 0.291	-0.546055	2.21e-06	-0.526975	3.9e-06
yellow	ENSG00000153363	LINC00467	processed_transcript	long intergenic non-protein coding RNA 467 [Source:HGNC Symbol;Acc:28227]	1	1	211556145	211605878	3	0.172	0.245	0.091 - 0.245	0.494599	2.33e-05	0.606943	4.09e-08
yellow	ENSG00000252690	SCARNA15	processed_transcript	small Cajal body-specific RNA 15 [Source:HGNC Symbol;Acc:32572]	15	1	83421636	83425960	2	0.006	0.011	0 - 0.011	-0.598656	1.36e-07	-0.497529	1.59e-05
yellow	ENSG00000272346	RP11-927P21.11	processed_transcript		17	1	62936700	62937105	1	0	0	0	0.357102	0.0029501	0.427493	0.000276881
yellow	ENSG00000240040	AC096579.13	processed_transcript		2	-1	89109984	89161075	2	0.148	0.243	0.053 - 0.243	0.55953	1.12e-06	0.646871	2.53e-09
yellow	ENSG00000249859	PVT1	processed_transcript	Pvt1 oncogene (non-protein coding) [Source:HGNC Symbol;Acc:9709]	8	1	128806779	129113499	21	0.118	0.416	0.003 - 0.416	0.511776	1.1e-05	0.648159	2.3e-09
yellow	ENSG00000261355	RP11-698N11.4	sense_overlapping		11	1	35835882	35839557	1	0.056	0.056	0.056	-0.521548	7.08e-06	-0.624619	1.25e-08
