# Supplementary material for: Long Noncoding RNA Expression during Human B-Cell Development
Source: PLoS One. 2015 Sep 22;10(9):e0138236. doi: 10.1371/journal.pone.0138236 (PMC4578992; doi:10.1371/journal.pone.0138236)
Supplement: S2 Table — The top 10 overrepresented GO terms (p < 0.01) in each of the identified gene co-expression module are listed. (XLSX) [file pone.0138236.s004.xlsx]

## Sheet: tableS2.txt
module	GO ID	GO Term	Annotated	Significant	Expected	P value	Ontology
brown	GO:0002682	regulation of immune system process	275	47	26.17	2e-05	BP
	GO:0048583	regulation of response to stimulus	517	75	49.21	2.3e-05	BP
	GO:0044707	single-multicellular organism process	811	106	77.19	2.7e-05	BP
	GO:0002252	immune effector process	166	32	15.8	4.7e-05	BP
	GO:0001775	cell activation	223	39	21.23	6.8e-05	BP
	GO:0032501	multicellular organismal process	838	107	79.76	7.4e-05	BP
	GO:0007166	cell surface receptor signaling pathway	436	64	41.5	8.2e-05	BP
	GO:0050776	regulation of immune response	192	34	18.27	0.00016	BP
	GO:0045321	leukocyte activation	185	33	17.61	0.00018	BP
	GO:0007155	cell adhesion	132	26	12.56	0.00018	BP
	GO:0004871	signal transducer activity	177	33	16.58	5.5e-05	MF
	GO:0060089	molecular transducer activity	177	33	16.58	5.5e-05	MF
	GO:0004872	receptor activity	144	26	13.49	0.0006	MF
	GO:0001071	nucleic acid binding transcription facto...	124	23	11.62	0.00086	MF
	GO:0003700	sequence-specific DNA binding transcript...	124	23	11.62	0.00086	MF
	GO:0005516	calmodulin binding	31	9	2.9	0.00153	MF
	GO:0004888	transmembrane signaling receptor activit...	96	18	8.99	0.00277	MF
	GO:0005070	SH3/SH2 adaptor activity	12	5	1.12	0.00316	MF
	GO:0038023	signaling receptor activity	107	19	10.02	0.00405	MF
	GO:0005102	receptor binding	172	27	16.11	0.00415	MF
	GO:0098562	cytoplasmic side of membrane	14	7	1.36	0.00014	CC
	GO:0044459	plasma membrane part	290	47	28.22	0.00016	CC
	GO:0005886	plasma membrane	614	82	59.74	0.00052	CC
	GO:0071944	cell periphery	626	83	60.91	0.0006	CC
	GO:0098552	side of membrane	77	16	7.49	0.00234	CC
	GO:0009898	cytoplasmic side of plasma membrane	11	5	1.07	0.00237	CC
	GO:0045121	membrane raft	46	11	4.48	0.00361	CC
	GO:0005884	actin filament	13	5	1.26	0.00561	CC
	GO:0016020	membrane	1192	135	115.98	0.00754	CC
turquoise	GO:0000278	mitotic cell cycle	280	184	67.36	< 1e-30	BP
	GO:0007049	cell cycle	417	233	100.31	< 1e-30	BP
	GO:0022402	cell cycle process	321	197	77.22	< 1e-30	BP
	GO:1903047	mitotic cell cycle process	234	156	56.29	< 1e-30	BP
	GO:0000280	nuclear division	159	121	38.25	< 1e-30	BP
	GO:0048285	organelle fission	164	122	39.45	< 1e-30	BP
	GO:0051301	cell division	214	142	51.48	< 1e-30	BP
	GO:0006259	DNA metabolic process	296	174	71.21	< 1e-30	BP
	GO:0007067	mitotic nuclear division	123	99	29.59	< 1e-30	BP
	GO:0051276	chromosome organization	234	146	56.29	< 1e-30	BP
	GO:0003677	DNA binding	451	160	104.18	3.3e-11	MF
	GO:0003676	nucleic acid binding	621	198	143.45	4.8e-09	MF
	GO:0005515	protein binding	1861	482	429.89	5.8e-08	MF
	GO:0046982	protein heterodimerization activity	111	50	25.64	1.5e-07	MF
	GO:1901363	heterocyclic compound binding	989	282	228.46	2.7e-07	MF
	GO:0097159	organic cyclic compound binding	998	284	230.54	3e-07	MF
	GO:0008017	microtubule binding	37	23	8.55	3.5e-07	MF
	GO:0003777	microtubule motor activity	19	15	4.39	3.7e-07	MF
	GO:0015631	tubulin binding	50	27	11.55	1.7e-06	MF
	GO:0005524	ATP binding	323	109	74.61	2.1e-06	MF
	GO:0044427	chromosomal part	185	137	42.18	< 1e-30	CC
	GO:0005694	chromosome	210	148	47.89	< 1e-30	CC
	GO:0032993	protein-DNA complex	122	98	27.82	< 1e-30	CC
	GO:0043228	non-membrane-bounded organelle	683	271	155.74	< 1e-30	CC
	GO:0043232	intracellular non-membrane-bounded organ...	683	271	155.74	< 1e-30	CC
	GO:0000775	chromosome, centromeric region	63	57	14.37	< 1e-30	CC
	GO:0000793	condensed chromosome	70	60	15.96	1.1e-29	CC
	GO:0005654	nucleoplasm	336	161	76.62	7.5e-28	CC
	GO:0031981	nuclear lumen	471	202	107.4	2e-27	CC
	GO:0044428	nuclear part	554	226	126.33	2.3e-27	CC
yellow	GO:0051716	cellular response to stimulus	1019	125	101.9	0.0011	BP
	GO:0035264	multicellular organism growth	25	8	2.5	0.0021	BP
	GO:0040014	regulation of multicellular organism gro...	15	6	1.5	0.0022	BP
	GO:0003008	system process	142	25	14.2	0.0028	BP
	GO:0032502	developmental process	710	90	71	0.0036	BP
	GO:0045055	regulated secretory pathway	17	6	1.7	0.0045	BP
	GO:0044767	single-organism developmental process	703	88	70.3	0.006	BP
	GO:0043299	leukocyte degranulation	13	5	1.3	0.0063	BP
	GO:0008277	regulation of G-protein coupled receptor...	24	7	2.4	0.0072	BP
	GO:0048731	system development	514	67	51.4	0.0075	BP
	GO:0098590	plasma membrane region	42	12	4.2	0.00055	CC
	GO:0045177	apical part of cell	43	11	4.3	0.00251	CC
	GO:0016323	basolateral plasma membrane	22	7	2.2	0.00419	CC
	GO:0044798	nuclear transcription factor complex	12	5	1.2	0.00421	CC
	GO:0005886	plasma membrane	614	78	61.35	0.0076	CC
blue	GO:0006984	ER-nucleus signaling pathway	45	38	8.71	2.7e-21	BP
	GO:0034620	cellular response to unfolded protein	41	35	7.94	5.5e-20	BP
	GO:0035967	cellular response to topologically incor...	41	35	7.94	5.5e-20	BP
	GO:0030968	endoplasmic reticulum unfolded protein r...	40	34	7.74	2.6e-19	BP
	GO:0034976	response to endoplasmic reticulum stress	55	41	10.65	4e-19	BP
	GO:0006986	response to unfolded protein	51	39	9.87	6.6e-19	BP
	GO:0035966	response to topologically incorrect prot...	51	39	9.87	6.6e-19	BP
	GO:0006486	protein glycosylation	61	42	11.81	1.9e-17	BP
	GO:0043413	macromolecule glycosylation	61	42	11.81	1.9e-17	BP
	GO:0006487	protein N-linked glycosylation	41	33	7.94	2.4e-17	BP
	GO:0004812	aminoacyl-tRNA ligase activity	11	9	2.28	2.5e-05	MF
	GO:0016875	ligase activity, forming carbon-oxygen b...	11	9	2.28	2.5e-05	MF
	GO:0016876	ligase activity, forming aminoacyl-tRNA ...	11	9	2.28	2.5e-05	MF
	GO:0016860	intramolecular oxidoreductase activity	10	8	2.08	0.0001	MF
	GO:0016758	transferase activity, transferring hexos...	31	16	6.44	0.00013	MF
	GO:0015923	mannosidase activity	10	7	2.08	0.00107	MF
	GO:0004553	hydrolase activity, hydrolyzing O-glycos...	22	11	4.57	0.0021	MF
	GO:0043021	ribonucleoprotein complex binding	14	8	2.91	0.00301	MF
	GO:0016667	oxidoreductase activity, acting on a sul...	17	9	3.53	0.00329	MF
	GO:0001948	glycoprotein binding	12	7	2.49	0.00478	MF
	GO:0005783	endoplasmic reticulum	279	133	54.5	7e-30	CC
	GO:0044432	endoplasmic reticulum part	205	108	40.05	1e-28	CC
	GO:0005789	endoplasmic reticulum membrane	182	94	35.55	5.1e-24	CC
	GO:0042175	nuclear outer membrane-endoplasmic retic...	185	94	36.14	2.5e-23	CC
	GO:0012505	endomembrane system	647	217	126.39	3.8e-23	CC
	GO:0098588	bounding membrane of organelle	391	153	76.38	6e-23	CC
	GO:0031090	organelle membrane	487	168	95.13	2.1e-18	CC
	GO:0098589	membrane region	263	102	51.37	1.4e-14	CC
	GO:0000139	Golgi membrane	125	58	24.42	2.5e-12	CC
	GO:0005794	Golgi apparatus	243	90	47.47	1.5e-11	CC
red	GO:1901615	organic hydroxy compound metabolic proce...	68	16	4.92	1.5e-05	BP
	GO:0006066	alcohol metabolic process	53	13	3.83	6.2e-05	BP
	GO:0015850	organic hydroxy compound transport	17	6	1.23	0.00083	BP
	GO:0019751	polyol metabolic process	12	5	0.87	0.00097	BP
	GO:0048583	regulation of response to stimulus	517	54	37.37	0.00151	BP
	GO:0006644	phospholipid metabolic process	49	10	3.54	0.00208	BP
	GO:0006650	glycerophospholipid metabolic process	42	9	3.04	0.00244	BP
	GO:0006629	lipid metabolic process	174	23	12.58	0.00265	BP
	GO:0010876	lipid localization	43	9	3.11	0.0029	BP
	GO:0046488	phosphatidylinositol metabolic process	28	7	2.02	0.00295	BP
	GO:0004871	signal transducer activity	177	23	12.12	0.0016	MF
	GO:0060089	molecular transducer activity	177	23	12.12	0.0016	MF
	GO:0004888	transmembrane signaling receptor activit...	96	15	6.57	0.0018	MF
	GO:0038023	signaling receptor activity	107	16	7.33	0.0021	MF
	GO:0015079	potassium ion transmembrane transporter ...	10	4	0.68	0.0032	MF
	GO:0022857	transmembrane transporter activity	112	16	7.67	0.0033	MF
	GO:0046873	metal ion transmembrane transporter acti...	38	8	2.6	0.0034	MF
	GO:0005261	cation channel activity	18	5	1.23	0.0059	MF
	GO:0008324	cation transmembrane transporter activit...	69	11	4.72	0.0063	MF
	GO:0005216	ion channel activity	26	6	1.78	0.0069	MF
	GO:0005887	integral component of plasma membrane	162	22	11.38	0.0016	CC
	GO:0097458	neuron part	103	16	7.24	0.0018	CC
	GO:0031226	intrinsic component of plasma membrane	167	22	11.73	0.0024	CC
	GO:0016021	integral component of membrane	708	67	49.74	0.0025	CC
	GO:0034703	cation channel complex	10	4	0.7	0.0035	CC
	GO:1902495	transmembrane transporter complex	16	5	1.12	0.0037	CC
	GO:0031224	intrinsic component of membrane	720	67	50.58	0.0039	CC
	GO:0043005	neuron projection	83	13	5.83	0.0044	CC
	GO:0005765	lysosomal membrane	39	8	2.74	0.0047	CC
	GO:0042613	MHC class II protein complex	11	4	0.77	0.0053	CC
green	GO:0006955	immune response	335	71	43.05	2.8e-06	BP
	GO:0001775	cell activation	223	51	28.66	1e-05	BP
	GO:0002429	immune response-activating cell surface ...	79	24	10.15	2.5e-05	BP
	GO:0050867	positive regulation of cell activation	79	24	10.15	2.5e-05	BP
	GO:0002684	positive regulation of immune system pro...	185	43	23.78	3.6e-05	BP
	GO:0042113	B cell activation	82	24	10.54	5e-05	BP
	GO:0050851	antigen receptor-mediated signaling path...	59	19	7.58	7.5e-05	BP
	GO:0050870	positive regulation of T cell activation	59	19	7.58	7.5e-05	BP
	GO:0051251	positive regulation of lymphocyte activa...	74	22	9.51	8e-05	BP
	GO:0046649	lymphocyte activation	162	38	20.82	8.8e-05	BP
	GO:0004871	signal transducer activity	177	37	22.91	0.0015	MF
	GO:0060089	molecular transducer activity	177	37	22.91	0.0015	MF
	GO:0005768	endosome	125	37	16.62	7.5e-07	CC
	GO:0010008	endosome membrane	69	23	9.18	1.2e-05	CC
	GO:0044440	endosomal part	73	23	9.71	3.5e-05	CC
	GO:0005770	late endosome	44	16	5.85	8.3e-05	CC
	GO:0044459	plasma membrane part	290	59	38.56	0.00025	CC
	GO:0005886	plasma membrane	614	106	81.65	0.00079	CC
	GO:0071944	cell periphery	626	107	83.25	0.00109	CC
	GO:0005730	nucleolus	164	36	21.81	0.0011	CC
	GO:0032588	trans-Golgi network membrane	11	6	1.46	0.00136	CC
	GO:0042613	MHC class II protein complex	11	6	1.46	0.00136	CC
black	GO:0051252	regulation of RNA metabolic process	544	47	32.99	0.004	BP
	GO:0009889	regulation of biosynthetic process	619	52	37.54	0.0042	BP
	GO:0019219	regulation of nucleobase-containing comp...	670	55	40.63	0.0052	BP
	GO:0010468	regulation of gene expression	642	53	38.93	0.0056	BP
	GO:0007160	cell-matrix adhesion	28	6	1.7	0.0056	BP
	GO:0031589	cell-substrate adhesion	37	7	2.24	0.0058	BP
	GO:0043648	dicarboxylic acid metabolic process	13	4	0.79	0.006	BP
	GO:0031326	regulation of cellular biosynthetic proc...	615	51	37.3	0.0061	BP
	GO:0032318	regulation of Ras GTPase activity	47	8	2.85	0.0063	BP
	GO:0046578	regulation of Ras protein signal transdu...	69	10	4.18	0.0076	BP
	GO:0046872	metal ion binding	650	67	39.62	7.3e-07	MF
	GO:0043169	cation binding	654	67	39.86	9.3e-07	MF
	GO:0043167	ion binding	1032	90	62.9	6.4e-06	MF
	GO:0001726	ruffle	37	7	2.31	0.0068	CC
